# Supplementary material for: Four-dimensional entanglement distribution over 100 km
Source: Sci Rep. 2018 Jan 16;8:817. doi: 10.1038/s41598-017-19078-z (PMC5770424; doi:10.1038/s41598-017-19078-z)
Supplement: Supplementary file 2 — Supplementary Data 1 [file 41598_2017_19078_MOESM2_ESM.xls]

## Sheet: SupplementaryData2
Bob				Alice				Coincidence Count
θ2	θ1	x	t	θ2	θ1	x	t	try0	try1	try2	try3
0	0	1	0	0	0	1	0	44	52	40	31
0	0	1	0	0	0	1	1	41	44	31	33
0	0	1	0	0	0	1	2	32	29	36	37
0	0	1	0	0	0	1	3	49	29	33	40
0	0	1	0	0	0	1	4	1	0	1	1
0	0	1	0	0	0	1	5	0	0	0	0
0	0	1	0	0	0	1	6	0	0	0	0
0	0	1	0	0	0	2	0	219	188	193	183
0	0	1	0	0	0	2	1	2	1	2	3
0	0	1	0	0	0	2	2	193	177	147	137
0	0	1	0	0	0	2	3	3	1	2	3
0	0	1	0	0	0	2	4	2	1	0	1
0	0	1	0	0	0	2	5	0	0	1	1
0	0	1	0	0	π/2	1	0	49	39	26	30
0	0	1	0	0	π/2	1	1	35	38	42	36
0	0	1	0	0	π/2	1	2	35	25	32	41
0	0	1	0	0	π/2	1	3	44	25	32	36
0	0	1	0	0	π/2	1	4	1	1	1	0
0	0	1	0	0	π/2	1	5	1	0	1	0
0	0	1	0	0	π/2	1	6	0	0	0	0
0	0	1	0	0	π/2	2	0	217	193	182	202
0	0	1	0	0	π/2	2	1	1	4	4	1
0	0	1	0	0	π/2	2	2	205	151	153	156
0	0	1	0	0	π/2	2	3	3	1	2	1
0	0	1	0	0	π/2	2	4	0	0	0	1
0	0	1	0	0	π/2	2	5	2	2	1	1
0	0	1	0	π/2	0	1	0	30	44	37	42
0	0	1	0	π/2	0	1	1	48	37	31	41
0	0	1	0	π/2	0	1	2	51	33	32	42
0	0	1	0	π/2	0	1	3	45	45	46	36
0	0	1	0	π/2	0	1	4	0	3	0	0
0	0	1	0	π/2	0	1	5	1	1	1	1
0	0	1	0	π/2	0	1	6	1	1	0	0
0	0	1	0	π/2	0	2	0	213	204	215	184
0	0	1	0	π/2	0	2	1	1	1	3	0
0	0	1	0	π/2	0	2	2	190	137	148	153
0	0	1	0	π/2	0	2	3	2	2	1	0
0	0	1	0	π/2	0	2	4	2	0	1	0
0	0	1	0	π/2	0	2	5	2	0	1	1
0	0	1	0	π/2	π/2	1	0	35	42	28	39
0	0	1	0	π/2	π/2	1	1	41	30	32	40
0	0	1	0	π/2	π/2	1	2	45	36	35	38
0	0	1	0	π/2	π/2	1	3	49	42	45	28
0	0	1	0	π/2	π/2	1	4	0	1	0	1
0	0	1	0	π/2	π/2	1	5	0	0	0	1
0	0	1	0	π/2	π/2	1	6	1	1	0	0
0	0	1	0	π/2	π/2	2	0	242	185	216	199
0	0	1	0	π/2	π/2	2	1	1	1	1	0
0	0	1	0	π/2	π/2	2	2	174	160	129	146
0	0	1	0	π/2	π/2	2	3	3	4	2	1
0	0	1	0	π/2	π/2	2	4	1	1	0	1
0	0	1	0	π/2	π/2	2	5	2	2	2	2
0	0	1	1	0	0	1	0	34	26	29	32
0	0	1	1	0	0	1	1	7	2	2	5
0	0	1	1	0	0	1	2	2	3	4	6
0	0	1	1	0	0	1	3	10	1	3	4
0	0	1	1	0	0	1	4	42	28	35	47
0	0	1	1	0	0	1	5	1	1	0	1
0	0	1	1	0	0	1	6	0	0	0	0
0	0	1	1	0	0	2	0	199	182	176	172
0	0	1	1	0	0	2	1	192	165	177	185
0	0	1	1	0	0	2	2	187	154	171	147
0	0	1	1	0	0	2	3	188	146	151	151
0	0	1	1	0	0	2	4	2	0	0	2
0	0	1	1	0	0	2	5	4	1	1	2
0	0	1	1	0	π/2	1	0	34	33	31	33
0	0	1	1	0	π/2	1	1	90	77	101	79
0	0	1	1	0	π/2	1	2	51	45	56	50
0	0	1	1	0	π/2	1	3	103	82	76	80
0	0	1	1	0	π/2	1	4	40	35	46	42
0	0	1	1	0	π/2	1	5	0	0	0	0
0	0	1	1	0	π/2	1	6	3	0	0	0
0	0	1	1	0	π/2	2	0	194	185	180	165
0	0	1	1	0	π/2	2	1	188	189	181	170
0	0	1	1	0	π/2	2	2	176	156	166	167
0	0	1	1	0	π/2	2	3	188	167	160	153
0	0	1	1	0	π/2	2	4	2	0	1	2
0	0	1	1	0	π/2	2	5	1	0	3	1
0	0	1	1	π/2	0	1	0	45	23	32	22
0	0	1	1	π/2	0	1	1	7	0	7	4
0	0	1	1	π/2	0	1	2	93	93	88	91
0	0	1	1	π/2	0	1	3	3	3	4	4
0	0	1	1	π/2	0	1	4	42	30	30	36
0	0	1	1	π/2	0	1	5	1	0	0	1
0	0	1	1	π/2	0	1	6	0	0	1	1
0	0	1	1	π/2	0	2	0	214	160	176	182
0	0	1	1	π/2	0	2	1	224	196	171	175
0	0	1	1	π/2	0	2	2	170	153	123	149
0	0	1	1	π/2	0	2	3	166	145	138	150
0	0	1	1	π/2	0	2	4	4	3	4	4
0	0	1	1	π/2	0	2	5	0	3	4	2
0	0	1	1	π/2	π/2	1	0	46	43	28	30
0	0	1	1	π/2	π/2	1	1	107	73	79	90
0	0	1	1	π/2	π/2	1	2	4	4	5	4
0	0	1	1	π/2	π/2	1	3	102	84	80	98
0	0	1	1	π/2	π/2	1	4	37	28	48	38
0	0	1	1	π/2	π/2	1	5	3	1	1	1
0	0	1	1	π/2	π/2	1	6	2	0	0	0
0	0	1	1	π/2	π/2	2	0	198	221	197	164
0	0	1	1	π/2	π/2	2	1	230	194	155	182
0	0	1	1	π/2	π/2	2	2	181	162	120	138
0	0	1	1	π/2	π/2	2	3	195	144	151	127
0	0	1	1	π/2	π/2	2	4	5	1	1	3
0	0	1	1	π/2	π/2	2	5	1	1	3	0
0	0	1	2	0	0	1	0	29	40	41	33
0	0	1	2	0	0	1	1	13	1	1	1
0	0	1	2	0	0	1	2	28	33	34	38
0	0	1	2	0	0	1	3	40	45	44	35
0	0	1	2	0	0	1	4	9	3	3	6
0	0	1	2	0	0	1	5	44	36	35	36
0	0	1	2	0	0	1	6	0	0	2	1
0	0	1	2	0	0	2	0	196	194	150	160
0	0	1	2	0	0	2	1	202	179	173	163
0	0	1	2	0	0	2	2	143	16	11	9
0	0	1	2	0	0	2	3	183	150	156	127
0	0	1	2	0	0	2	4	187	158	145	140
0	0	1	2	0	0	2	5	5	1	4	3
0	0	1	2	0	π/2	1	0	38	35	27	32
0	0	1	2	0	π/2	1	1	117	69	72	52
0	0	1	2	0	π/2	1	2	155	149	196	201
0	0	1	2	0	π/2	1	3	169	161	148	140
0	0	1	2	0	π/2	1	4	103	63	83	90
0	0	1	2	0	π/2	1	5	49	28	39	29
0	0	1	2	0	π/2	1	6	0	1	1	0
0	0	1	2	0	π/2	2	0	197	183	172	167
0	0	1	2	0	π/2	2	1	225	156	172	169
0	0	1	2	0	π/2	2	2	154	15	11	12
0	0	1	2	0	π/2	2	3	184	147	134	131
0	0	1	2	0	π/2	2	4	156	143	158	176
0	0	1	2	0	π/2	2	5	7	1	1	4
0	0	1	2	π/2	0	1	0	32	40	34	32
0	0	1	2	π/2	0	1	1	12	0	2	6
0	0	1	2	π/2	0	1	2	39	35	20	13
0	0	1	2	π/2	0	1	3	18	48	42	52
0	0	1	2	π/2	0	1	4	5	5	5	6
0	0	1	2	π/2	0	1	5	41	38	33	35
0	0	1	2	π/2	0	1	6	0	2	0	1
0	0	1	2	π/2	0	2	0	190	179	180	183
0	0	1	2	π/2	0	2	1	178	152	167	176
0	0	1	2	π/2	0	2	2	701	415	363	394
0	0	1	2	π/2	0	2	3	174	139	162	144
0	0	1	2	π/2	0	2	4	199	148	144	167
0	0	1	2	π/2	0	2	5	4	7	0	5
0	0	1	2	π/2	π/2	1	0	37	24	31	24
0	0	1	2	π/2	π/2	1	1	107	50	55	68
0	0	1	2	π/2	π/2	1	2	12	23	44	39
0	0	1	2	π/2	π/2	1	3	29	25	27	25
0	0	1	2	π/2	π/2	1	4	104	51	75	89
0	0	1	2	π/2	π/2	1	5	39	33	40	35
0	0	1	2	π/2	π/2	1	6	0	0	1	0
0	0	1	2	π/2	π/2	2	0	243	165	188	145
0	0	1	2	π/2	π/2	2	1	200	155	177	190
0	0	1	2	π/2	π/2	2	2	699	404	377	386
0	0	1	2	π/2	π/2	2	3	172	151	133	150
0	0	1	2	π/2	π/2	2	4	159	159	136	138
0	0	1	2	π/2	π/2	2	5	5	3	2	3
0	0	1	3	0	0	1	0	34	23	25	24
0	0	1	3	0	0	1	1	7	2	6	1
0	0	1	3	0	0	1	2	18	35	36	28
0	0	1	3	0	0	1	3	23	8	10	14
0	0	1	3	0	0	1	4	27	36	44	32
0	0	1	3	0	0	1	5	13	3	5	5
0	0	1	3	0	0	1	6	41	38	28	38
0	0	1	3	0	0	2	0	209	174	150	181
0	0	1	3	0	0	2	1	174	150	154	138
0	0	1	3	0	0	2	2	130	23	15	13
0	0	1	3	0	0	2	3	156	19	17	16
0	0	1	3	0	0	2	4	165	149	138	158
0	0	1	3	0	0	2	5	156	151	137	160
0	0	1	3	0	π/2	1	0	43	32	42	21
0	0	1	3	0	π/2	1	1	101	59	73	81
0	0	1	3	0	π/2	1	2	193	129	109	126
0	0	1	3	0	π/2	1	3	294	257	322	347
0	0	1	3	0	π/2	1	4	166	143	138	126
0	0	1	3	0	π/2	1	5	106	68	83	99
0	0	1	3	0	π/2	1	6	41	32	37	33
0	0	1	3	0	π/2	2	0	171	150	163	168
0	0	1	3	0	π/2	2	1	182	191	169	149
0	0	1	3	0	π/2	2	2	133	26	12	11
0	0	1	3	0	π/2	2	3	142	16	14	12
0	0	1	3	0	π/2	2	4	157	147	131	150
0	0	1	3	0	π/2	2	5	184	144	141	148
0	0	1	3	π/2	0	1	0	33	21	40	34
0	0	1	3	π/2	0	1	1	6	2	3	6
0	0	1	3	π/2	0	1	2	20	35	41	33
0	0	1	3	π/2	0	1	3	3	4	8	7
0	0	1	3	π/2	0	1	4	28	29	46	41
0	0	1	3	π/2	0	1	5	11	2	2	6
0	0	1	3	π/2	0	1	6	25	27	39	30
0	0	1	3	π/2	0	2	0	191	173	176	139
0	0	1	3	π/2	0	2	1	203	176	180	175
0	0	1	3	π/2	0	2	2	574	375	354	350
0	0	1	3	π/2	0	2	3	600	402	318	381
0	0	1	3	π/2	0	2	4	141	144	147	160
0	0	1	3	π/2	0	2	5	168	162	158	145
0	0	1	3	π/2	π/2	1	0	34	27	29	24
0	0	1	3	π/2	π/2	1	1	98	64	84	88
0	0	1	3	π/2	π/2	1	2	22	16	24	25
0	0	1	3	π/2	π/2	1	3	66	127	117	153
0	0	1	3	π/2	π/2	1	4	33	28	12	13
0	0	1	3	π/2	π/2	1	5	90	88	92	74
0	0	1	3	π/2	π/2	1	6	49	46	40	33
0	0	1	3	π/2	π/2	2	0	186	211	145	165
0	0	1	3	π/2	π/2	2	1	179	156	158	159
0	0	1	3	π/2	π/2	2	2	601	331	343	387
0	0	1	3	π/2	π/2	2	3	569	394	358	365
0	0	1	3	π/2	π/2	2	4	165	158	124	147
0	0	1	3	π/2	π/2	2	5	139	136	135	146
0	0	1	4	0	0	1	0	0	0	0	0
0	0	1	4	0	0	1	1	35	22	25	42
0	0	1	4	0	0	1	2	9	2	4	2
0	0	1	4	0	0	1	3	21	31	22	24
0	0	1	4	0	0	1	4	16	27	31	31
0	0	1	4	0	0	1	5	13	3	1	0
0	0	1	4	0	0	1	6	42	33	27	35
0	0	1	4	0	0	2	0	4	2	1	5
0	0	1	4	0	0	2	1	159	174	133	142
0	0	1	4	0	0	2	2	191	161	161	150
0	0	1	4	0	0	2	3	118	11	13	11
0	0	1	4	0	0	2	4	149	131	129	130
0	0	1	4	0	0	2	5	165	115	146	113
0	0	1	4	0	π/2	1	0	1	1	1	1
0	0	1	4	0	π/2	1	1	39	24	37	41
0	0	1	4	0	π/2	1	2	78	69	83	74
0	0	1	4	0	π/2	1	3	154	124	123	143
0	0	1	4	0	π/2	1	4	138	142	182	184
0	0	1	4	0	π/2	1	5	109	58	51	56
0	0	1	4	0	π/2	1	6	31	30	28	33
0	0	1	4	0	π/2	2	0	6	2	4	5
0	0	1	4	0	π/2	2	1	185	128	142	151
0	0	1	4	0	π/2	2	2	207	167	160	147
0	0	1	4	0	π/2	2	3	110	20	12	20
0	0	1	4	0	π/2	2	4	149	149	124	147
0	0	1	4	0	π/2	2	5	169	140	141	136
0	0	1	4	π/2	0	1	0	0	1	1	3
0	0	1	4	π/2	0	1	1	25	44	26	29
0	0	1	4	π/2	0	1	2	2	1	2	6
0	0	1	4	π/2	0	1	3	14	29	22	27
0	0	1	4	π/2	0	1	4	27	31	21	17
0	0	1	4	π/2	0	1	5	11	1	2	2
0	0	1	4	π/2	0	1	6	38	36	38	29
0	0	1	4	π/2	0	2	0	8	4	6	4
0	0	1	4	π/2	0	2	1	191	162	156	159
0	0	1	4	π/2	0	2	2	189	166	165	165
0	0	1	4	π/2	0	2	3	614	334	323	322
0	0	1	4	π/2	0	2	4	184	145	119	159
0	0	1	4	π/2	0	2	5	167	140	120	136
0	0	1	4	π/2	π/2	1	0	3	1	0	0
0	0	1	4	π/2	π/2	1	1	31	27	26	38
0	0	1	4	π/2	π/2	1	2	75	66	88	64
0	0	1	4	π/2	π/2	1	3	15	19	19	13
0	0	1	4	π/2	π/2	1	4	17	18	40	41
0	0	1	4	π/2	π/2	1	5	85	65	53	38
0	0	1	4	π/2	π/2	1	6	42	35	23	29
0	0	1	4	π/2	π/2	2	0	6	5	2	3
0	0	1	4	π/2	π/2	2	1	181	134	159	140
0	0	1	4	π/2	π/2	2	2	209	178	166	177
0	0	1	4	π/2	π/2	2	3	577	352	292	336
0	0	1	4	π/2	π/2	2	4	175	125	150	135
0	0	1	4	π/2	π/2	2	5	149	135	135	118
0	0	1	5	0	0	1	0	0	1	0	0
0	0	1	5	0	0	1	1	3	2	0	1
0	0	1	5	0	0	1	2	37	26	32	29
0	0	1	5	0	0	1	3	9	0	3	6
0	0	1	5	0	0	1	4	5	2	5	3
0	0	1	5	0	0	1	5	7	2	0	6
0	0	1	5	0	0	1	6	40	39	21	26
0	0	1	5	0	0	2	0	1	3	2	2
0	0	1	5	0	0	2	1	1	4	4	2
0	0	1	5	0	0	2	2	195	137	141	143
0	0	1	5	0	0	2	3	183	139	132	162
0	0	1	5	0	0	2	4	152	119	126	110
0	0	1	5	0	0	2	5	156	132	135	112
0	0	1	5	0	π/2	1	0	0	0	1	0
0	0	1	5	0	π/2	1	1	1	0	1	1
0	0	1	5	0	π/2	1	2	28	34	29	29
0	0	1	5	0	π/2	1	3	91	75	81	77
0	0	1	5	0	π/2	1	4	44	42	50	47
0	0	1	5	0	π/2	1	5	110	65	68	74
0	0	1	5	0	π/2	1	6	50	32	30	33
0	0	1	5	0	π/2	2	0	3	1	3	3
0	0	1	5	0	π/2	2	1	5	1	1	3
0	0	1	5	0	π/2	2	2	186	173	146	163
0	0	1	5	0	π/2	2	3	166	151	160	161
0	0	1	5	0	π/2	2	4	158	126	107	135
0	0	1	5	0	π/2	2	5	158	127	135	128
0	0	1	5	π/2	0	1	0	0	0	1	0
0	0	1	5	π/2	0	1	1	1	0	1	0
0	0	1	5	π/2	0	1	2	32	25	32	28
0	0	1	5	π/2	0	1	3	2	4	5	2
0	0	1	5	π/2	0	1	4	78	66	68	92
0	0	1	5	π/2	0	1	5	2	1	0	4
0	0	1	5	π/2	0	1	6	37	29	30	27
0	0	1	5	π/2	0	2	0	1	1	2	2
0	0	1	5	π/2	0	2	1	3	0	4	3
0	0	1	5	π/2	0	2	2	164	140	150	164
0	0	1	5	π/2	0	2	3	186	160	165	146
0	0	1	5	π/2	0	2	4	133	95	124	121
0	0	1	5	π/2	0	2	5	154	124	136	137
0	0	1	5	π/2	π/2	1	0	2	0	0	0
0	0	1	5	π/2	π/2	1	1	2	1	1	0
0	0	1	5	π/2	π/2	1	2	29	25	23	29
0	0	1	5	π/2	π/2	1	3	75	73	69	79
0	0	1	5	π/2	π/2	1	4	3	3	3	4
0	0	1	5	π/2	π/2	1	5	79	68	77	69
0	0	1	5	π/2	π/2	1	6	28	30	32	42
0	0	1	5	π/2	π/2	2	0	5	3	1	1
0	0	1	5	π/2	π/2	2	1	3	0	0	0
0	0	1	5	π/2	π/2	2	2	187	159	137	124
0	0	1	5	π/2	π/2	2	3	172	155	140	144
0	0	1	5	π/2	π/2	2	4	160	134	146	140
0	0	1	5	π/2	π/2	2	5	152	134	133	119
0	0	1	6	0	0	1	0	0	0	0	1
0	0	1	6	0	0	1	1	0	0	0	0
0	0	1	6	0	0	1	2	1	0	0	0
0	0	1	6	0	0	1	3	25	24	28	29
0	0	1	6	0	0	1	4	28	40	26	34
0	0	1	6	0	0	1	5	20	24	24	31
0	0	1	6	0	0	1	6	32	31	26	29
0	0	1	6	0	0	2	0	3	1	2	1
0	0	1	6	0	0	2	1	1	0	2	0
0	0	1	6	0	0	2	2	3	3	2	2
0	0	1	6	0	0	2	3	175	146	129	139
0	0	1	6	0	0	2	4	2	1	0	1
0	0	1	6	0	0	2	5	127	116	112	111
0	0	1	6	0	π/2	1	0	0	0	0	0
0	0	1	6	0	π/2	1	1	0	1	1	1
0	0	1	6	0	π/2	1	2	0	0	0	0
0	0	1	6	0	π/2	1	3	33	22	29	24
0	0	1	6	0	π/2	1	4	27	24	25	33
0	0	1	6	0	π/2	1	5	26	33	26	25
0	0	1	6	0	π/2	1	6	17	18	32	30
0	0	1	6	0	π/2	2	0	1	1	0	1
0	0	1	6	0	π/2	2	1	1	2	2	1
0	0	1	6	0	π/2	2	2	2	4	2	2
0	0	1	6	0	π/2	2	3	173	147	121	116
0	0	1	6	0	π/2	2	4	0	0	3	0
0	0	1	6	0	π/2	2	5	127	111	98	116
0	0	1	6	π/2	0	1	0	0	0	0	0
0	0	1	6	π/2	0	1	1	1	0	0	1
0	0	1	6	π/2	0	1	2	0	1	3	3
0	0	1	6	π/2	0	1	3	31	24	34	34
0	0	1	6	π/2	0	1	4	34	24	38	24
0	0	1	6	π/2	0	1	5	28	28	24	32
0	0	1	6	π/2	0	1	6	23	30	37	27
0	0	1	6	π/2	0	2	0	5	0	0	2
0	0	1	6	π/2	0	2	1	3	0	0	2
0	0	1	6	π/2	0	2	2	2	3	5	1
0	0	1	6	π/2	0	2	3	175	151	152	149
0	0	1	6	π/2	0	2	4	1	1	0	3
0	0	1	6	π/2	0	2	5	146	129	116	129
0	0	1	6	π/2	π/2	1	0	1	0	1	1
0	0	1	6	π/2	π/2	1	1	1	0	0	1
0	0	1	6	π/2	π/2	1	2	2	0	0	2
0	0	1	6	π/2	π/2	1	3	28	28	22	20
0	0	1	6	π/2	π/2	1	4	34	21	27	36
0	0	1	6	π/2	π/2	1	5	29	26	30	25
0	0	1	6	π/2	π/2	1	6	29	29	39	35
0	0	1	6	π/2	π/2	2	0	0	0	1	1
0	0	1	6	π/2	π/2	2	1	0	1	2	0
0	0	1	6	π/2	π/2	2	2	3	1	3	1
0	0	1	6	π/2	π/2	2	3	178	145	141	147
0	0	1	6	π/2	π/2	2	4	0	0	0	2
0	0	1	6	π/2	π/2	2	5	134	118	98	127
0	0	2	0	0	0	1	0	371	349	312	328
0	0	2	0	0	0	1	1	382	368	347	343
0	0	2	0	0	0	1	2	398	345	344	344
0	0	2	0	0	0	1	3	402	395	360	340
0	0	2	0	0	0	1	4	12	7	4	5
0	0	2	0	0	0	1	5	4	4	9	5
0	0	2	0	0	0	1	6	2	3	2	1
0	0	2	0	0	0	2	0	2096	1802	1707	1682
0	0	2	0	0	0	2	1	14	21	11	9
0	0	2	0	0	0	2	2	1688	1513	1476	1450
0	0	2	0	0	0	2	3	27	21	22	16
0	0	2	0	0	0	2	4	12	11	8	8
0	0	2	0	0	0	2	5	12	13	12	9
0	0	2	0	0	π/2	1	0	360	299	314	312
0	0	2	0	0	π/2	1	1	398	364	375	347
0	0	2	0	0	π/2	1	2	338	349	356	312
0	0	2	0	0	π/2	1	3	409	358	376	338
0	0	2	0	0	π/2	1	4	20	9	3	5
0	0	2	0	0	π/2	1	5	6	4	4	2
0	0	2	0	0	π/2	1	6	0	1	2	4
0	0	2	0	0	π/2	2	0	1975	1762	1725	1630
0	0	2	0	0	π/2	2	1	14	7	8	7
0	0	2	0	0	π/2	2	2	1701	1487	1379	1455
0	0	2	0	0	π/2	2	3	26	24	22	17
0	0	2	0	0	π/2	2	4	12	7	8	10
0	0	2	0	0	π/2	2	5	10	10	10	5
0	0	2	0	π/2	0	1	0	368	347	324	315
0	0	2	0	π/2	0	1	1	419	342	344	323
0	0	2	0	π/2	0	1	2	399	329	320	369
0	0	2	0	π/2	0	1	3	400	369	342	364
0	0	2	0	π/2	0	1	4	8	7	6	3
0	0	2	0	π/2	0	1	5	9	1	8	5
0	0	2	0	π/2	0	1	6	3	2	1	3
0	0	2	0	π/2	0	2	0	2064	1694	1739	1718
0	0	2	0	π/2	0	2	1	12	8	14	9
0	0	2	0	π/2	0	2	2	1731	1483	1424	1490
0	0	2	0	π/2	0	2	3	26	28	18	20
0	0	2	0	π/2	0	2	4	10	10	9	11
0	0	2	0	π/2	0	2	5	9	8	8	10
0	0	2	0	π/2	π/2	1	0	383	322	333	306
0	0	2	0	π/2	π/2	1	1	356	356	349	347
0	0	2	0	π/2	π/2	1	2	401	339	316	317
0	0	2	0	π/2	π/2	1	3	418	348	345	343
0	0	2	0	π/2	π/2	1	4	8	10	4	8
0	0	2	0	π/2	π/2	1	5	7	1	3	8
0	0	2	0	π/2	π/2	1	6	1	2	4	2
0	0	2	0	π/2	π/2	2	0	2035	1775	1720	1655
0	0	2	0	π/2	π/2	2	1	21	8	16	14
0	0	2	0	π/2	π/2	2	2	1695	1518	1414	1460
0	0	2	0	π/2	π/2	2	3	32	24	29	24
0	0	2	0	π/2	π/2	2	4	10	10	11	8
0	0	2	0	π/2	π/2	2	5	11	3	17	17
0	0	2	1	0	0	1	0	2	4	2	0
0	0	2	1	0	0	1	1	352	327	264	288
0	0	2	1	0	0	1	2	335	364	293	324
0	0	2	1	0	0	1	3	335	301	303	291
0	0	2	1	0	0	1	4	375	343	307	337
0	0	2	1	0	0	1	5	7	6	4	2
0	0	2	1	0	0	1	6	1	4	4	1
0	0	2	1	0	0	2	0	9	12	9	14
0	0	2	1	0	0	2	1	1829	1655	1611	1607
0	0	2	1	0	0	2	2	24	17	24	13
0	0	2	1	0	0	2	3	1573	1393	1349	1306
0	0	2	1	0	0	2	4	14	7	13	13
0	0	2	1	0	0	2	5	6	3	9	10
0	0	2	1	0	π/2	1	0	3	1	2	1
0	0	2	1	0	π/2	1	1	315	326	298	300
0	0	2	1	0	π/2	1	2	360	301	324	344
0	0	2	1	0	π/2	1	3	349	297	277	296
0	0	2	1	0	π/2	1	4	402	314	307	303
0	0	2	1	0	π/2	1	5	4	4	3	4
0	0	2	1	0	π/2	1	6	2	3	8	5
0	0	2	1	0	π/2	2	0	12	10	13	15
0	0	2	1	0	π/2	2	1	1950	1632	1570	1648
0	0	2	1	0	π/2	2	2	26	21	20	16
0	0	2	1	0	π/2	2	3	1604	1370	1331	1348
0	0	2	1	0	π/2	2	4	9	6	5	11
0	0	2	1	0	π/2	2	5	10	12	5	10
0	0	2	1	π/2	0	1	0	4	3	4	3
0	0	2	1	π/2	0	1	1	336	282	313	329
0	0	2	1	π/2	0	1	2	362	334	345	321
0	0	2	1	π/2	0	1	3	359	306	331	324
0	0	2	1	π/2	0	1	4	372	313	342	360
0	0	2	1	π/2	0	1	5	6	2	5	5
0	0	2	1	π/2	0	1	6	3	1	2	4
0	0	2	1	π/2	0	2	0	20	17	14	6
0	0	2	1	π/2	0	2	1	1898	1672	1602	1605
0	0	2	1	π/2	0	2	2	24	18	23	23
0	0	2	1	π/2	0	2	3	1675	1417	1339	1332
0	0	2	1	π/2	0	2	4	16	12	7	9
0	0	2	1	π/2	0	2	5	13	6	11	13
0	0	2	1	π/2	π/2	1	0	2	4	3	2
0	0	2	1	π/2	π/2	1	1	351	314	306	290
0	0	2	1	π/2	π/2	1	2	373	347	310	351
0	0	2	1	π/2	π/2	1	3	365	293	308	315
0	0	2	1	π/2	π/2	1	4	386	326	346	344
0	0	2	1	π/2	π/2	1	5	9	5	3	2
0	0	2	1	π/2	π/2	1	6	2	5	2	2
0	0	2	1	π/2	π/2	2	0	16	14	12	12
0	0	2	1	π/2	π/2	2	1	1972	1633	1614	1561
0	0	2	1	π/2	π/2	2	2	31	20	17	21
0	0	2	1	π/2	π/2	2	3	1586	1418	1354	1351
0	0	2	1	π/2	π/2	2	4	11	7	7	8
0	0	2	1	π/2	π/2	2	5	14	11	12	12
0	0	2	2	0	0	1	0	334	255	242	264
0	0	2	2	0	0	1	1	309	294	309	278
0	0	2	2	0	0	1	2	232	33	15	14
0	0	2	2	0	0	1	3	289	33	27	19
0	0	2	2	0	0	1	4	324	322	318	311
0	0	2	2	0	0	1	5	381	392	345	304
0	0	2	2	0	0	1	6	8	4	3	5
0	0	2	2	0	0	2	0	1686	1530	1492	1435
0	0	2	2	0	0	2	1	20	20	18	15
0	0	2	2	0	0	2	2	5341	5620	5421	5498
0	0	2	2	0	0	2	3	44	42	30	30
0	0	2	2	0	0	2	4	1598	1449	1349	1284
0	0	2	2	0	0	2	5	24	17	16	15
0	0	2	2	0	π/2	1	0	299	268	243	260
0	0	2	2	0	π/2	1	1	353	299	310	287
0	0	2	2	0	π/2	1	2	279	29	26	24
0	0	2	2	0	π/2	1	3	276	29	25	22
0	0	2	2	0	π/2	1	4	347	294	338	306
0	0	2	2	0	π/2	1	5	400	323	319	342
0	0	2	2	0	π/2	1	6	12	2	3	3
0	0	2	2	0	π/2	2	0	1634	1426	1377	1385
0	0	2	2	0	π/2	2	1	30	20	19	27
0	0	2	2	0	π/2	2	2	5278	5517	5580	5459
0	0	2	2	0	π/2	2	3	44	42	32	32
0	0	2	2	0	π/2	2	4	1576	1392	1393	1292
0	0	2	2	0	π/2	2	5	15	16	14	13
0	0	2	2	π/2	0	1	0	275	255	236	270
0	0	2	2	π/2	0	1	1	342	310	261	298
0	0	2	2	π/2	0	1	2	1186	678	683	662
0	0	2	2	π/2	0	1	3	1149	840	734	722
0	0	2	2	π/2	0	1	4	332	360	299	295
0	0	2	2	π/2	0	1	5	382	314	356	333
0	0	2	2	π/2	0	1	6	1	4	4	3
0	0	2	2	π/2	0	2	0	1603	1434	1434	1423
0	0	2	2	π/2	0	2	1	31	21	23	19
0	0	2	2	π/2	0	2	2	868	2312	2406	2406
0	0	2	2	π/2	0	2	3	51	27	37	43
0	0	2	2	π/2	0	2	4	1596	1452	1354	1389
0	0	2	2	π/2	0	2	5	26	19	18	20
0	0	2	2	π/2	π/2	1	0	313	268	270	282
0	0	2	2	π/2	π/2	1	1	346	298	289	266
0	0	2	2	π/2	π/2	1	2	1140	734	669	715
0	0	2	2	π/2	π/2	1	3	1184	776	768	705
0	0	2	2	π/2	π/2	1	4	344	292	300	329
0	0	2	2	π/2	π/2	1	5	405	309	327	349
0	0	2	2	π/2	π/2	1	6	4	6	3	4
0	0	2	2	π/2	π/2	2	0	1757	1536	1380	1372
0	0	2	2	π/2	π/2	2	1	26	23	20	27
0	0	2	2	π/2	π/2	2	2	998	2291	2317	2264
0	0	2	2	π/2	π/2	2	3	55	45	46	33
0	0	2	2	π/2	π/2	2	4	1669	1402	1365	1377
0	0	2	2	π/2	π/2	2	5	22	10	20	11
0	0	2	3	0	0	1	0	3	9	4	3
0	0	2	3	0	0	1	1	275	232	229	244
0	0	2	3	0	0	1	2	315	282	268	278
0	0	2	3	0	0	1	3	232	42	25	26
0	0	2	3	0	0	1	4	250	28	21	23
0	0	2	3	0	0	1	5	324	290	284	253
0	0	2	3	0	0	1	6	354	296	280	275
0	0	2	3	0	0	2	0	29	17	27	23
0	0	2	3	0	0	2	1	1576	1371	1329	1298
0	0	2	3	0	0	2	2	52	41	34	31
0	0	2	3	0	0	2	3	5026	5171	5215	5103
0	0	2	3	0	0	2	4	21	12	19	16
0	0	2	3	0	0	2	5	1489	1253	1204	1260
0	0	2	3	0	π/2	1	0	6	1	4	5
0	0	2	3	0	π/2	1	1	290	245	234	236
0	0	2	3	0	π/2	1	2	281	267	250	279
0	0	2	3	0	π/2	1	3	260	32	36	21
0	0	2	3	0	π/2	1	4	268	27	29	23
0	0	2	3	0	π/2	1	5	315	272	319	304
0	0	2	3	0	π/2	1	6	325	287	299	303
0	0	2	3	0	π/2	2	0	31	14	19	16
0	0	2	3	0	π/2	2	1	1557	1418	1366	1225
0	0	2	3	0	π/2	2	2	58	36	43	33
0	0	2	3	0	π/2	2	3	5162	5082	5003	5128
0	0	2	3	0	π/2	2	4	15	11	25	11
0	0	2	3	0	π/2	2	5	1466	1295	1248	1238
0	0	2	3	π/2	0	1	0	8	3	7	5
0	0	2	3	π/2	0	1	1	304	263	237	276
0	0	2	3	π/2	0	1	2	283	270	276	261
0	0	2	3	π/2	0	1	3	1075	674	605	633
0	0	2	3	π/2	0	1	4	1175	754	707	670
0	0	2	3	π/2	0	1	5	339	274	308	281
0	0	2	3	π/2	0	1	6	381	325	305	285
0	0	2	3	π/2	0	2	0	19	31	25	19
0	0	2	3	π/2	0	2	1	1614	1420	1339	1329
0	0	2	3	π/2	0	2	2	39	43	26	33
0	0	2	3	π/2	0	2	3	790	2155	2266	2313
0	0	2	3	π/2	0	2	4	17	19	13	21
0	0	2	3	π/2	0	2	5	1477	1341	1292	1303
0	0	2	3	π/2	π/2	1	0	5	1	7	2
0	0	2	3	π/2	π/2	1	1	272	256	264	241
0	0	2	3	π/2	π/2	1	2	333	268	259	295
0	0	2	3	π/2	π/2	1	3	1043	674	631	637
0	0	2	3	π/2	π/2	1	4	1201	730	662	679
0	0	2	3	π/2	π/2	1	5	316	303	295	261
0	0	2	3	π/2	π/2	1	6	339	317	293	306
0	0	2	3	π/2	π/2	2	0	30	18	17	12
0	0	2	3	π/2	π/2	2	1	1575	1352	1355	1275
0	0	2	3	π/2	π/2	2	2	49	30	44	27
0	0	2	3	π/2	π/2	2	3	985	2188	2229	2195
0	0	2	3	π/2	π/2	2	4	35	17	11	14
0	0	2	3	π/2	π/2	2	5	1583	1350	1339	1281
0	0	2	4	0	0	1	0	2	1	0	4
0	0	2	4	0	0	1	1	4	4	6	1
0	0	2	4	0	0	1	2	283	278	261	224
0	0	2	4	0	0	1	3	299	277	280	270
0	0	2	4	0	0	1	4	276	257	251	275
0	0	2	4	0	0	1	5	308	300	265	260
0	0	2	4	0	0	1	6	2	0	1	0
0	0	2	4	0	0	2	0	15	13	13	10
0	0	2	4	0	0	2	1	15	5	12	6
0	0	2	4	0	0	2	2	1565	1357	1297	1279
0	0	2	4	0	0	2	3	26	12	13	15
0	0	2	4	0	0	2	4	1307	1049	1147	1087
0	0	2	4	0	0	2	5	9	8	8	8
0	0	2	4	0	π/2	1	0	4	1	2	2
0	0	2	4	0	π/2	1	1	9	4	4	2
0	0	2	4	0	π/2	1	2	288	224	232	258
0	0	2	4	0	π/2	1	3	314	291	261	287
0	0	2	4	0	π/2	1	4	271	234	288	249
0	0	2	4	0	π/2	1	5	306	256	253	270
0	0	2	4	0	π/2	1	6	5	2	0	1
0	0	2	4	0	π/2	2	0	10	9	8	10
0	0	2	4	0	π/2	2	1	11	14	10	7
0	0	2	4	0	π/2	2	2	1582	1328	1362	1251
0	0	2	4	0	π/2	2	3	16	13	16	24
0	0	2	4	0	π/2	2	4	1302	1084	1155	1118
0	0	2	4	0	π/2	2	5	4	8	5	12
0	0	2	4	π/2	0	1	0	2	2	2	2
0	0	2	4	π/2	0	1	1	4	2	3	2
0	0	2	4	π/2	0	1	2	321	265	251	217
0	0	2	4	π/2	0	1	3	317	292	274	302
0	0	2	4	π/2	0	1	4	312	255	263	235
0	0	2	4	π/2	0	1	5	315	287	255	278
0	0	2	4	π/2	0	1	6	4	0	1	1
0	0	2	4	π/2	0	2	0	18	10	11	10
0	0	2	4	π/2	0	2	1	13	8	7	12
0	0	2	4	π/2	0	2	2	1580	1344	1289	1338
0	0	2	4	π/2	0	2	3	29	24	9	18
0	0	2	4	π/2	0	2	4	1245	1121	1127	1120
0	0	2	4	π/2	0	2	5	12	8	2	8
0	0	2	4	π/2	π/2	1	0	1	1	1	3
0	0	2	4	π/2	π/2	1	1	6	1	2	2
0	0	2	4	π/2	π/2	1	2	335	299	248	254
0	0	2	4	π/2	π/2	1	3	350	261	252	279
0	0	2	4	π/2	π/2	1	4	315	260	245	244
0	0	2	4	π/2	π/2	1	5	306	293	255	255
0	0	2	4	π/2	π/2	1	6	4	3	1	2
0	0	2	4	π/2	π/2	2	0	13	7	8	4
0	0	2	4	π/2	π/2	2	1	8	12	10	8
0	0	2	4	π/2	π/2	2	2	1615	1366	1330	1344
0	0	2	4	π/2	π/2	2	3	20	23	15	18
0	0	2	4	π/2	π/2	2	4	1386	1163	1057	1101
0	0	2	4	π/2	π/2	2	5	6	7	9	5
0	0	2	5	0	0	1	0	0	2	6	3
0	0	2	5	0	0	1	1	3	9	6	3
0	0	2	5	0	0	1	2	4	3	4	5
0	0	2	5	0	0	1	3	249	216	240	212
0	0	2	5	0	0	1	4	258	257	282	246
0	0	2	5	0	0	1	5	284	244	248	210
0	0	2	5	0	0	1	6	278	269	258	228
0	0	2	5	0	0	2	0	12	13	8	7
0	0	2	5	0	0	2	1	10	10	14	5
0	0	2	5	0	0	2	2	18	21	14	10
0	0	2	5	0	0	2	3	1514	1242	1246	1206
0	0	2	5	0	0	2	4	11	8	5	4
0	0	2	5	0	0	2	5	1241	1040	1001	1026
0	0	2	5	0	π/2	1	0	4	1	3	3
0	0	2	5	0	π/2	1	1	8	2	1	3
0	0	2	5	0	π/2	1	2	7	7	3	4
0	0	2	5	0	π/2	1	3	265	232	243	236
0	0	2	5	0	π/2	1	4	317	267	279	239
0	0	2	5	0	π/2	1	5	270	237	254	211
0	0	2	5	0	π/2	1	6	272	228	233	243
0	0	2	5	0	π/2	2	0	13	8	11	9
0	0	2	5	0	π/2	2	1	9	10	7	10
0	0	2	5	0	π/2	2	2	24	23	19	19
0	0	2	5	0	π/2	2	3	1510	1239	1249	1265
0	0	2	5	0	π/2	2	4	6	7	6	4
0	0	2	5	0	π/2	2	5	1269	1086	1031	1085
0	0	2	5	π/2	0	1	0	5	0	0	2
0	0	2	5	π/2	0	1	1	3	6	4	3
0	0	2	5	π/2	0	1	2	8	0	8	6
0	0	2	5	π/2	0	1	3	292	296	277	254
0	0	2	5	π/2	0	1	4	296	231	258	279
0	0	2	5	π/2	0	1	5	251	258	250	243
0	0	2	5	π/2	0	1	6	303	246	257	292
0	0	2	5	π/2	0	2	0	9	8	9	9
0	0	2	5	π/2	0	2	1	9	12	7	7
0	0	2	5	π/2	0	2	2	21	16	19	14
0	0	2	5	π/2	0	2	3	1497	1268	1258	1188
0	0	2	5	π/2	0	2	4	14	4	8	8
0	0	2	5	π/2	0	2	5	1206	1077	1016	1082
0	0	2	5	π/2	π/2	1	0	0	1	2	3
0	0	2	5	π/2	π/2	1	1	0	3	4	3
0	0	2	5	π/2	π/2	1	2	8	3	3	5
0	0	2	5	π/2	π/2	1	3	274	254	251	228
0	0	2	5	π/2	π/2	1	4	312	259	230	252
0	0	2	5	π/2	π/2	1	5	294	232	223	246
0	0	2	5	π/2	π/2	1	6	298	262	250	253
0	0	2	5	π/2	π/2	2	0	18	10	9	9
0	0	2	5	π/2	π/2	2	1	15	11	3	10
0	0	2	5	π/2	π/2	2	2	18	24	18	17
0	0	2	5	π/2	π/2	2	3	1577	1385	1197	1269
0	0	2	5	π/2	π/2	2	4	12	9	5	6
0	0	2	5	π/2	π/2	2	5	1241	1064	1046	1058
0	π/2	1	0	0	0	1	0	35	34	36	46
0	π/2	1	0	0	0	1	1	43	30	35	44
0	π/2	1	0	0	0	1	2	38	36	29	32
0	π/2	1	0	0	0	1	3	46	40	44	29
0	π/2	1	0	0	0	1	4	1	0	1	0
0	π/2	1	0	0	0	1	5	0	0	1	0
0	π/2	1	0	0	0	1	6	1	0	0	0
0	π/2	1	0	0	0	2	0	221	200	180	179
0	π/2	1	0	0	0	2	1	2	1	0	1
0	π/2	1	0	0	0	2	2	219	170	145	141
0	π/2	1	0	0	0	2	3	2	0	1	2
0	π/2	1	0	0	0	2	4	1	0	2	0
0	π/2	1	0	0	0	2	5	0	3	1	1
0	π/2	1	0	0	π/2	1	0	40	26	35	41
0	π/2	1	0	0	π/2	1	1	48	40	43	44
0	π/2	1	0	0	π/2	1	2	30	46	42	34
0	π/2	1	0	0	π/2	1	3	56	55	30	37
0	π/2	1	0	0	π/2	1	4	0	2	1	0
0	π/2	1	0	0	π/2	1	5	2	0	2	0
0	π/2	1	0	0	π/2	1	6	0	0	0	0
0	π/2	1	0	0	π/2	2	0	223	196	204	177
0	π/2	1	0	0	π/2	2	1	4	0	0	3
0	π/2	1	0	0	π/2	2	2	210	169	168	153
0	π/2	1	0	0	π/2	2	3	4	1	3	2
0	π/2	1	0	0	π/2	2	4	1	2	1	0
0	π/2	1	0	0	π/2	2	5	1	2	1	2
0	π/2	1	0	π/2	0	1	0	40	43	46	30
0	π/2	1	0	π/2	0	1	1	39	47	39	34
0	π/2	1	0	π/2	0	1	2	35	34	42	35
0	π/2	1	0	π/2	0	1	3	44	41	27	43
0	π/2	1	0	π/2	0	1	4	1	4	3	2
0	π/2	1	0	π/2	0	1	5	1	1	0	0
0	π/2	1	0	π/2	0	1	6	0	0	0	0
0	π/2	1	0	π/2	0	2	0	216	185	172	172
0	π/2	1	0	π/2	0	2	1	1	3	0	1
0	π/2	1	0	π/2	0	2	2	174	191	171	166
0	π/2	1	0	π/2	0	2	3	3	0	1	2
0	π/2	1	0	π/2	0	2	4	0	1	1	0
0	π/2	1	0	π/2	0	2	5	1	1	1	1
0	π/2	1	0	π/2	π/2	1	0	43	24	32	41
0	π/2	1	0	π/2	π/2	1	1	48	37	47	30
0	π/2	1	0	π/2	π/2	1	2	39	38	36	39
0	π/2	1	0	π/2	π/2	1	3	36	43	38	44
0	π/2	1	0	π/2	π/2	1	4	0	2	0	1
0	π/2	1	0	π/2	π/2	1	5	0	0	1	1
0	π/2	1	0	π/2	π/2	1	6	0	0	0	0
0	π/2	1	0	π/2	π/2	2	0	200	193	221	195
0	π/2	1	0	π/2	π/2	2	1	0	0	1	0
0	π/2	1	0	π/2	π/2	2	2	178	167	158	150
0	π/2	1	0	π/2	π/2	2	3	3	3	1	0
0	π/2	1	0	π/2	π/2	2	4	2	1	2	4
0	π/2	1	0	π/2	π/2	2	5	4	1	0	0
0	π/2	1	1	0	0	1	0	43	32	27	40
0	π/2	1	1	0	0	1	1	69	58	87	81
0	π/2	1	1	0	0	1	2	87	79	64	88
0	π/2	1	1	0	0	1	3	94	71	73	84
0	π/2	1	1	0	0	1	4	33	51	39	34
0	π/2	1	1	0	0	1	5	3	1	3	1
0	π/2	1	1	0	0	1	6	2	1	0	0
0	π/2	1	1	0	0	2	0	198	168	174	178
0	π/2	1	1	0	0	2	1	214	193	177	166
0	π/2	1	1	0	0	2	2	178	153	159	145
0	π/2	1	1	0	0	2	3	183	155	167	129
0	π/2	1	1	0	0	2	4	2	1	1	1
0	π/2	1	1	0	0	2	5	0	1	2	3
0	π/2	1	1	0	π/2	1	0	40	32	38	41
0	π/2	1	1	0	π/2	1	1	149	134	142	142
0	π/2	1	1	0	π/2	1	2	7	4	5	1
0	π/2	1	1	0	π/2	1	3	155	141	109	133
0	π/2	1	1	0	π/2	1	4	34	37	37	47
0	π/2	1	1	0	π/2	1	5	1	2	0	1
0	π/2	1	1	0	π/2	1	6	0	2	1	1
0	π/2	1	1	0	π/2	2	0	195	163	174	163
0	π/2	1	1	0	π/2	2	1	212	187	173	201
0	π/2	1	1	0	π/2	2	2	176	154	136	139
0	π/2	1	1	0	π/2	2	3	168	147	135	146
0	π/2	1	1	0	π/2	2	4	2	1	2	1
0	π/2	1	1	0	π/2	2	5	3	0	0	2
0	π/2	1	1	π/2	0	1	0	33	21	38	30
0	π/2	1	1	π/2	0	1	1	62	72	64	72
0	π/2	1	1	π/2	0	1	2	138	141	137	145
0	π/2	1	1	π/2	0	1	3	60	65	73	79
0	π/2	1	1	π/2	0	1	4	37	34	36	40
0	π/2	1	1	π/2	0	1	5	0	0	1	1
0	π/2	1	1	π/2	0	1	6	0	1	0	1
0	π/2	1	1	π/2	0	2	0	184	191	179	171
0	π/2	1	1	π/2	0	2	1	182	160	192	185
0	π/2	1	1	π/2	0	2	2	159	158	161	143
0	π/2	1	1	π/2	0	2	3	162	135	142	148
0	π/2	1	1	π/2	0	2	4	1	2	1	3
0	π/2	1	1	π/2	0	2	5	3	0	1	3
0	π/2	1	1	π/2	π/2	1	0	47	25	37	37
0	π/2	1	1	π/2	π/2	1	1	129	131	132	139
0	π/2	1	1	π/2	π/2	1	2	92	71	76	74
0	π/2	1	1	π/2	π/2	1	3	145	136	129	115
0	π/2	1	1	π/2	π/2	1	4	36	45	35	31
0	π/2	1	1	π/2	π/2	1	5	1	1	1	1
0	π/2	1	1	π/2	π/2	1	6	0	0	1	0
0	π/2	1	1	π/2	π/2	2	0	183	173	174	203
0	π/2	1	1	π/2	π/2	2	1	210	165	168	191
0	π/2	1	1	π/2	π/2	2	2	156	135	159	148
0	π/2	1	1	π/2	π/2	2	3	166	178	148	147
0	π/2	1	1	π/2	π/2	2	4	3	2	3	2
0	π/2	1	1	π/2	π/2	2	5	2	0	3	2
0	π/2	1	2	0	0	1	0	43	33	31	35
0	π/2	1	2	0	0	1	1	45	55	65	65
0	π/2	1	2	0	0	1	2	127	145	149	156
0	π/2	1	2	0	0	1	3	162	160	173	158
0	π/2	1	2	0	0	1	4	85	88	61	84
0	π/2	1	2	0	0	1	5	56	44	34	27
0	π/2	1	2	0	0	1	6	0	2	0	3
0	π/2	1	2	0	0	2	0	182	178	158	160
0	π/2	1	2	0	0	2	1	188	184	155	153
0	π/2	1	2	0	0	2	2	92	8	15	17
0	π/2	1	2	0	0	2	3	180	147	130	144
0	π/2	1	2	0	0	2	4	185	142	158	159
0	π/2	1	2	0	0	2	5	6	1	6	1
0	π/2	1	2	0	π/2	1	0	44	37	41	32
0	π/2	1	2	0	π/2	1	1	11	6	3	1
0	π/2	1	2	0	π/2	1	2	290	298	278	256
0	π/2	1	2	0	π/2	1	3	42	47	34	43
0	π/2	1	2	0	π/2	1	4	132	127	148	134
0	π/2	1	2	0	π/2	1	5	38	36	32	35
0	π/2	1	2	0	π/2	1	6	0	3	0	1
0	π/2	1	2	0	π/2	2	0	201	191	166	179
0	π/2	1	2	0	π/2	2	1	187	177	182	170
0	π/2	1	2	0	π/2	2	2	79	19	14	11
0	π/2	1	2	0	π/2	2	3	144	160	151	141
0	π/2	1	2	0	π/2	2	4	199	151	151	169
0	π/2	1	2	0	π/2	2	5	3	3	4	5
0	π/2	1	2	π/2	0	1	0	47	24	28	32
0	π/2	1	2	π/2	0	1	1	38	52	50	56
0	π/2	1	2	π/2	0	1	2	6	13	23	35
0	π/2	1	2	π/2	0	1	3	117	147	135	141
0	π/2	1	2	π/2	0	1	4	62	66	96	77
0	π/2	1	2	π/2	0	1	5	42	33	47	34
0	π/2	1	2	π/2	0	1	6	0	0	1	1
0	π/2	1	2	π/2	0	2	0	193	171	168	159
0	π/2	1	2	π/2	0	2	1	159	178	149	174
0	π/2	1	2	π/2	0	2	2	561	373	378	369
0	π/2	1	2	π/2	0	2	3	169	136	135	133
0	π/2	1	2	π/2	0	2	4	195	141	138	167
0	π/2	1	2	π/2	0	2	5	4	1	3	4
0	π/2	1	2	π/2	π/2	1	0	44	39	41	34
0	π/2	1	2	π/2	π/2	1	1	8	1	3	1
0	π/2	1	2	π/2	π/2	1	2	91	133	122	144
0	π/2	1	2	π/2	π/2	1	3	18	28	34	31
0	π/2	1	2	π/2	π/2	1	4	137	124	125	114
0	π/2	1	2	π/2	π/2	1	5	34	34	46	36
0	π/2	1	2	π/2	π/2	1	6	2	0	0	0
0	π/2	1	2	π/2	π/2	2	0	197	185	180	213
0	π/2	1	2	π/2	π/2	2	1	177	173	160	167
0	π/2	1	2	π/2	π/2	2	2	505	391	397	363
0	π/2	1	2	π/2	π/2	2	3	166	146	164	141
0	π/2	1	2	π/2	π/2	2	4	154	165	168	127
0	π/2	1	2	π/2	π/2	2	5	0	3	1	4
0	π/2	1	3	0	0	1	0	39	32	29	34
0	π/2	1	3	0	0	1	1	58	83	76	77
0	π/2	1	3	0	0	1	2	110	152	150	182
0	π/2	1	3	0	0	1	3	251	250	286	279
0	π/2	1	3	0	0	1	4	126	161	166	154
0	π/2	1	3	0	0	1	5	69	61	79	70
0	π/2	1	3	0	0	1	6	27	38	39	39
0	π/2	1	3	0	0	2	0	187	179	178	133
0	π/2	1	3	0	0	2	1	198	149	156	144
0	π/2	1	3	0	0	2	2	112	20	16	9
0	π/2	1	3	0	0	2	3	72	24	17	19
0	π/2	1	3	0	0	2	4	151	123	139	131
0	π/2	1	3	0	0	2	5	202	165	144	132
0	π/2	1	3	0	π/2	1	0	32	32	29	36
0	π/2	1	3	0	π/2	1	1	131	110	140	98
0	π/2	1	3	0	π/2	1	2	29	29	32	29
0	π/2	1	3	0	π/2	1	3	502	466	510	451
0	π/2	1	3	0	π/2	1	4	36	36	46	38
0	π/2	1	3	0	π/2	1	5	141	110	132	116
0	π/2	1	3	0	π/2	1	6	34	47	33	34
0	π/2	1	3	0	π/2	2	0	199	183	149	161
0	π/2	1	3	0	π/2	2	1	170	187	142	164
0	π/2	1	3	0	π/2	2	2	75	22	14	17
0	π/2	1	3	0	π/2	2	3	68	16	20	19
0	π/2	1	3	0	π/2	2	4	148	129	131	146
0	π/2	1	3	0	π/2	2	5	158	134	153	128
0	π/2	1	3	π/2	0	1	0	30	23	31	27
0	π/2	1	3	π/2	0	1	1	62	50	74	65
0	π/2	1	3	π/2	0	1	2	106	130	133	135
0	π/2	1	3	π/2	0	1	3	68	105	114	91
0	π/2	1	3	π/2	0	1	4	108	135	136	149
0	π/2	1	3	π/2	0	1	5	55	74	89	74
0	π/2	1	3	π/2	0	1	6	30	35	28	25
0	π/2	1	3	π/2	0	2	0	177	170	165	168
0	π/2	1	3	π/2	0	2	1	198	176	147	166
0	π/2	1	3	π/2	0	2	2	553	367	359	398
0	π/2	1	3	π/2	0	2	3	465	338	349	358
0	π/2	1	3	π/2	0	2	4	144	131	145	144
0	π/2	1	3	π/2	0	2	5	148	156	145	125
0	π/2	1	3	π/2	π/2	1	0	32	35	32	23
0	π/2	1	3	π/2	π/2	1	1	133	129	132	108
0	π/2	1	3	π/2	π/2	1	2	17	27	31	27
0	π/2	1	3	π/2	π/2	1	3	128	205	190	175
0	π/2	1	3	π/2	π/2	1	4	15	24	28	42
0	π/2	1	3	π/2	π/2	1	5	125	144	144	133
0	π/2	1	3	π/2	π/2	1	6	37	46	28	31
0	π/2	1	3	π/2	π/2	2	0	184	167	146	163
0	π/2	1	3	π/2	π/2	2	1	184	171	164	159
0	π/2	1	3	π/2	π/2	2	2	499	363	363	347
0	π/2	1	3	π/2	π/2	2	3	499	376	317	350
0	π/2	1	3	π/2	π/2	2	4	154	122	145	131
0	π/2	1	3	π/2	π/2	2	5	133	153	166	163
0	π/2	1	4	0	0	1	0	1	1	1	0
0	π/2	1	4	0	0	1	1	32	31	41	31
0	π/2	1	4	0	0	1	2	66	58	71	72
0	π/2	1	4	0	0	1	3	128	122	143	153
0	π/2	1	4	0	0	1	4	103	121	158	151
0	π/2	1	4	0	0	1	5	41	46	73	57
0	π/2	1	4	0	0	1	6	29	35	33	28
0	π/2	1	4	0	0	2	0	2	3	3	4
0	π/2	1	4	0	0	2	1	181	137	164	143
0	π/2	1	4	0	0	2	2	193	184	156	163
0	π/2	1	4	0	0	2	3	103	4	15	6
0	π/2	1	4	0	0	2	4	145	134	138	139
0	π/2	1	4	0	0	2	5	165	132	145	105
0	π/2	1	4	0	π/2	1	0	0	0	3	0
0	π/2	1	4	0	π/2	1	1	31	22	29	21
0	π/2	1	4	0	π/2	1	2	127	129	118	108
0	π/2	1	4	0	π/2	1	3	29	20	20	28
0	π/2	1	4	0	π/2	1	4	282	264	299	235
0	π/2	1	4	0	π/2	1	5	8	4	3	2
0	π/2	1	4	0	π/2	1	6	32	31	49	25
0	π/2	1	4	0	π/2	2	0	7	0	2	2
0	π/2	1	4	0	π/2	2	1	160	156	143	143
0	π/2	1	4	0	π/2	2	2	183	151	164	168
0	π/2	1	4	0	π/2	2	3	71	17	12	16
0	π/2	1	4	0	π/2	2	4	166	133	139	142
0	π/2	1	4	0	π/2	2	5	145	119	123	118
0	π/2	1	4	π/2	0	1	0	2	0	1	1
0	π/2	1	4	π/2	0	1	1	30	29	34	26
0	π/2	1	4	π/2	0	1	2	47	58	77	73
0	π/2	1	4	π/2	0	1	3	97	140	131	115
0	π/2	1	4	π/2	0	1	4	5	25	20	31
0	π/2	1	4	π/2	0	1	5	48	71	61	58
0	π/2	1	4	π/2	0	1	6	30	26	42	28
0	π/2	1	4	π/2	0	2	0	7	4	3	4
0	π/2	1	4	π/2	0	2	1	172	137	155	129
0	π/2	1	4	π/2	0	2	2	168	189	160	178
0	π/2	1	4	π/2	0	2	3	454	322	342	330
0	π/2	1	4	π/2	0	2	4	138	135	132	134
0	π/2	1	4	π/2	0	2	5	154	108	141	138
0	π/2	1	4	π/2	π/2	1	0	0	0	0	0
0	π/2	1	4	π/2	π/2	1	1	34	30	27	31
0	π/2	1	4	π/2	π/2	1	2	115	110	116	119
0	π/2	1	4	π/2	π/2	1	3	14	25	22	31
0	π/2	1	4	π/2	π/2	1	4	72	120	139	123
0	π/2	1	4	π/2	π/2	1	5	7	3	4	2
0	π/2	1	4	π/2	π/2	1	6	31	42	28	37
0	π/2	1	4	π/2	π/2	2	0	2	2	2	5
0	π/2	1	4	π/2	π/2	2	1	161	150	164	146
0	π/2	1	4	π/2	π/2	2	2	182	164	200	164
0	π/2	1	4	π/2	π/2	2	3	431	360	328	303
0	π/2	1	4	π/2	π/2	2	4	150	124	145	140
0	π/2	1	4	π/2	π/2	2	5	144	146	130	126
0	π/2	1	5	0	0	1	0	0	0	0	0
0	π/2	1	5	0	0	1	1	0	2	1	0
0	π/2	1	5	0	0	1	2	38	30	26	29
0	π/2	1	5	0	0	1	3	62	64	52	63
0	π/2	1	5	0	0	1	4	88	68	67	68
0	π/2	1	5	0	0	1	5	73	57	67	68
0	π/2	1	5	0	0	1	6	25	27	25	28
0	π/2	1	5	0	0	2	0	3	3	4	3
0	π/2	1	5	0	0	2	1	4	0	3	2
0	π/2	1	5	0	0	2	2	193	173	135	155
0	π/2	1	5	0	0	2	3	181	142	138	131
0	π/2	1	5	0	0	2	4	141	103	121	108
0	π/2	1	5	0	0	2	5	152	122	136	134
0	π/2	1	5	0	π/2	1	0	1	2	0	0
0	π/2	1	5	0	π/2	1	1	1	3	1	0
0	π/2	1	5	0	π/2	1	2	33	30	18	25
0	π/2	1	5	0	π/2	1	3	102	124	111	122
0	π/2	1	5	0	π/2	1	4	3	1	1	1
0	π/2	1	5	0	π/2	1	5	101	115	136	122
0	π/2	1	5	0	π/2	1	6	38	25	32	39
0	π/2	1	5	0	π/2	2	0	0	0	0	2
0	π/2	1	5	0	π/2	2	1	1	2	8	1
0	π/2	1	5	0	π/2	2	2	162	136	150	125
0	π/2	1	5	0	π/2	2	3	149	158	161	157
0	π/2	1	5	0	π/2	2	4	144	123	120	113
0	π/2	1	5	0	π/2	2	5	127	128	154	114
0	π/2	1	5	π/2	0	1	0	2	1	0	1
0	π/2	1	5	π/2	0	1	1	1	0	1	1
0	π/2	1	5	π/2	0	1	2	33	22	24	28
0	π/2	1	5	π/2	0	1	3	51	61	64	65
0	π/2	1	5	π/2	0	1	4	118	108	123	102
0	π/2	1	5	π/2	0	1	5	52	68	72	70
0	π/2	1	5	π/2	0	1	6	26	22	30	33
0	π/2	1	5	π/2	0	2	0	3	5	1	1
0	π/2	1	5	π/2	0	2	1	4	2	4	2
0	π/2	1	5	π/2	0	2	2	170	145	142	150
0	π/2	1	5	π/2	0	2	3	174	155	176	170
0	π/2	1	5	π/2	0	2	4	136	131	131	157
0	π/2	1	5	π/2	0	2	5	147	155	113	140
0	π/2	1	5	π/2	π/2	1	0	0	0	0	1
0	π/2	1	5	π/2	π/2	1	1	0	5	0	1
0	π/2	1	5	π/2	π/2	1	2	27	27	27	40
0	π/2	1	5	π/2	π/2	1	3	128	103	104	99
0	π/2	1	5	π/2	π/2	1	4	69	64	61	73
0	π/2	1	5	π/2	π/2	1	5	105	111	121	97
0	π/2	1	5	π/2	π/2	1	6	30	35	37	24
0	π/2	1	5	π/2	π/2	2	0	1	1	5	3
0	π/2	1	5	π/2	π/2	2	1	1	1	1	4
0	π/2	1	5	π/2	π/2	2	2	165	147	142	147
0	π/2	1	5	π/2	π/2	2	3	183	158	148	148
0	π/2	1	5	π/2	π/2	2	4	145	108	139	134
0	π/2	1	5	π/2	π/2	2	5	135	132	119	138
0	π/2	1	6	0	0	1	0	0	0	0	0
0	π/2	1	6	0	0	1	1	0	1	0	1
0	π/2	1	6	0	0	1	2	1	0	0	0
0	π/2	1	6	0	0	1	3	30	25	37	28
0	π/2	1	6	0	0	1	4	24	29	25	27
0	π/2	1	6	0	0	1	5	30	32	23	25
0	π/2	1	6	0	0	1	6	29	25	23	19
0	π/2	1	6	0	0	2	0	3	1	0	2
0	π/2	1	6	0	0	2	1	0	0	2	1
0	π/2	1	6	0	0	2	2	5	2	2	3
0	π/2	1	6	0	0	2	3	162	141	143	126
0	π/2	1	6	0	0	2	4	0	0	0	2
0	π/2	1	6	0	0	2	5	113	104	131	120
0	π/2	1	6	0	π/2	1	0	1	1	0	0
0	π/2	1	6	0	π/2	1	1	2	1	0	0
0	π/2	1	6	0	π/2	1	2	0	0	0	3
0	π/2	1	6	0	π/2	1	3	29	24	31	17
0	π/2	1	6	0	π/2	1	4	44	29	34	24
0	π/2	1	6	0	π/2	1	5	21	23	32	29
0	π/2	1	6	0	π/2	1	6	35	32	33	26
0	π/2	1	6	0	π/2	2	0	3	3	2	1
0	π/2	1	6	0	π/2	2	1	2	2	1	3
0	π/2	1	6	0	π/2	2	2	2	1	2	2
0	π/2	1	6	0	π/2	2	3	149	135	128	135
0	π/2	1	6	0	π/2	2	4	1	0	0	1
0	π/2	1	6	0	π/2	2	5	107	119	118	117
0	π/2	1	6	π/2	0	1	0	1	0	0	0
0	π/2	1	6	π/2	0	1	1	0	1	0	2
0	π/2	1	6	π/2	0	1	2	0	0	2	0
0	π/2	1	6	π/2	0	1	3	30	26	26	24
0	π/2	1	6	π/2	0	1	4	36	19	25	40
0	π/2	1	6	π/2	0	1	5	32	20	24	34
0	π/2	1	6	π/2	0	1	6	32	24	23	27
0	π/2	1	6	π/2	0	2	0	3	0	1	0
0	π/2	1	6	π/2	0	2	1	2	2	1	0
0	π/2	1	6	π/2	0	2	2	0	1	1	2
0	π/2	1	6	π/2	0	2	3	147	146	118	140
0	π/2	1	6	π/2	0	2	4	0	0	0	1
0	π/2	1	6	π/2	0	2	5	111	96	117	111
0	π/2	1	6	π/2	π/2	1	0	2	0	0	0
0	π/2	1	6	π/2	π/2	1	1	0	1	0	2
0	π/2	1	6	π/2	π/2	1	2	1	0	1	1
0	π/2	1	6	π/2	π/2	1	3	24	28	24	19
0	π/2	1	6	π/2	π/2	1	4	32	24	35	31
0	π/2	1	6	π/2	π/2	1	5	29	21	21	24
0	π/2	1	6	π/2	π/2	1	6	20	26	25	41
0	π/2	1	6	π/2	π/2	2	0	1	1	1	1
0	π/2	1	6	π/2	π/2	2	1	0	0	0	1
0	π/2	1	6	π/2	π/2	2	2	1	2	0	4
0	π/2	1	6	π/2	π/2	2	3	149	136	133	129
0	π/2	1	6	π/2	π/2	2	4	2	0	2	0
0	π/2	1	6	π/2	π/2	2	5	122	130	119	137
0	π/2	2	0	0	0	1	0	348	296	330	339
0	π/2	2	0	0	0	1	1	442	354	354	343
0	π/2	2	0	0	0	1	2	364	336	326	313
0	π/2	2	0	0	0	1	3	408	338	345	323
0	π/2	2	0	0	0	1	4	8	7	4	4
0	π/2	2	0	0	0	1	5	6	2	4	9
0	π/2	2	0	0	0	1	6	4	3	2	2
0	π/2	2	0	0	0	2	0	2076	1749	1765	1645
0	π/2	2	0	0	0	2	1	10	13	12	12
0	π/2	2	0	0	0	2	2	1746	1565	1508	1435
0	π/2	2	0	0	0	2	3	35	21	22	21
0	π/2	2	0	0	0	2	4	10	12	13	7
0	π/2	2	0	0	0	2	5	7	14	12	5
0	π/2	2	0	0	π/2	1	0	332	343	317	310
0	π/2	2	0	0	π/2	1	1	363	328	349	350
0	π/2	2	0	0	π/2	1	2	344	323	295	315
0	π/2	2	0	0	π/2	1	3	386	342	317	379
0	π/2	2	0	0	π/2	1	4	7	4	4	5
0	π/2	2	0	0	π/2	1	5	10	2	4	1
0	π/2	2	0	0	π/2	1	6	3	1	2	5
0	π/2	2	0	0	π/2	2	0	1962	1812	1662	1694
0	π/2	2	0	0	π/2	2	1	13	17	17	16
0	π/2	2	0	0	π/2	2	2	1681	1478	1427	1399
0	π/2	2	0	0	π/2	2	3	27	25	18	27
0	π/2	2	0	0	π/2	2	4	14	11	10	11
0	π/2	2	0	0	π/2	2	5	8	4	8	9
0	π/2	2	0	π/2	0	1	0	320	317	303	297
0	π/2	2	0	π/2	0	1	1	399	353	375	338
0	π/2	2	0	π/2	0	1	2	352	326	322	328
0	π/2	2	0	π/2	0	1	3	363	348	348	344
0	π/2	2	0	π/2	0	1	4	10	6	5	7
0	π/2	2	0	π/2	0	1	5	9	6	8	4
0	π/2	2	0	π/2	0	1	6	0	4	1	1
0	π/2	2	0	π/2	0	2	0	1801	1758	1750	1745
0	π/2	2	0	π/2	0	2	1	14	15	14	17
0	π/2	2	0	π/2	0	2	2	1600	1545	1475	1479
0	π/2	2	0	π/2	0	2	3	32	25	23	18
0	π/2	2	0	π/2	0	2	4	12	6	10	7
0	π/2	2	0	π/2	0	2	5	6	8	9	8
0	π/2	2	0	π/2	π/2	1	0	315	361	314	328
0	π/2	2	0	π/2	π/2	1	1	351	363	353	354
0	π/2	2	0	π/2	π/2	1	2	351	330	303	327
0	π/2	2	0	π/2	π/2	1	3	366	331	372	362
0	π/2	2	0	π/2	π/2	1	4	7	11	4	6
0	π/2	2	0	π/2	π/2	1	5	7	2	6	5
0	π/2	2	0	π/2	π/2	1	6	1	3	2	5
0	π/2	2	0	π/2	π/2	2	0	1883	1727	1779	1700
0	π/2	2	0	π/2	π/2	2	1	8	6	12	17
0	π/2	2	0	π/2	π/2	2	2	1613	1476	1433	1385
0	π/2	2	0	π/2	π/2	2	3	22	25	28	21
0	π/2	2	0	π/2	π/2	2	4	8	10	11	10
0	π/2	2	0	π/2	π/2	2	5	13	9	8	11
0	π/2	2	1	0	0	1	0	5	3	1	0
0	π/2	2	1	0	0	1	1	387	299	260	280
0	π/2	2	1	0	0	1	2	410	323	357	333
0	π/2	2	1	0	0	1	3	324	278	320	322
0	π/2	2	1	0	0	1	4	357	350	346	339
0	π/2	2	1	0	0	1	5	4	3	4	3
0	π/2	2	1	0	0	1	6	3	0	4	0
0	π/2	2	1	0	0	2	0	22	17	9	8
0	π/2	2	1	0	0	2	1	1894	1631	1601	1508
0	π/2	2	1	0	0	2	2	32	24	22	32
0	π/2	2	1	0	0	2	3	1618	1372	1352	1314
0	π/2	2	1	0	0	2	4	13	12	10	8
0	π/2	2	1	0	0	2	5	20	8	9	8
0	π/2	2	1	0	π/2	1	0	5	5	2	2
0	π/2	2	1	0	π/2	1	1	343	277	274	291
0	π/2	2	1	0	π/2	1	2	389	322	321	326
0	π/2	2	1	0	π/2	1	3	345	302	295	315
0	π/2	2	1	0	π/2	1	4	369	341	317	336
0	π/2	2	1	0	π/2	1	5	6	5	0	4
0	π/2	2	1	0	π/2	1	6	2	4	1	2
0	π/2	2	1	0	π/2	2	0	11	17	16	5
0	π/2	2	1	0	π/2	2	1	1894	1624	1576	1601
0	π/2	2	1	0	π/2	2	2	24	24	28	16
0	π/2	2	1	0	π/2	2	3	1562	1402	1288	1358
0	π/2	2	1	0	π/2	2	4	10	6	13	3
0	π/2	2	1	0	π/2	2	5	11	9	3	6
0	π/2	2	1	π/2	0	1	0	2	1	6	3
0	π/2	2	1	π/2	0	1	1	320	292	305	285
0	π/2	2	1	π/2	0	1	2	343	333	318	282
0	π/2	2	1	π/2	0	1	3	333	279	267	295
0	π/2	2	1	π/2	0	1	4	368	330	347	319
0	π/2	2	1	π/2	0	1	5	4	3	7	3
0	π/2	2	1	π/2	0	1	6	4	0	1	1
0	π/2	2	1	π/2	0	2	0	11	11	12	11
0	π/2	2	1	π/2	0	2	1	1770	1687	1526	1600
0	π/2	2	1	π/2	0	2	2	23	27	26	22
0	π/2	2	1	π/2	0	2	3	1496	1353	1353	1282
0	π/2	2	1	π/2	0	2	4	8	9	7	7
0	π/2	2	1	π/2	0	2	5	11	11	8	6
0	π/2	2	1	π/2	π/2	1	0	4	2	2	3
0	π/2	2	1	π/2	π/2	1	1	311	324	296	288
0	π/2	2	1	π/2	π/2	1	2	351	351	310	328
0	π/2	2	1	π/2	π/2	1	3	318	290	314	311
0	π/2	2	1	π/2	π/2	1	4	353	351	330	338
0	π/2	2	1	π/2	π/2	1	5	2	4	4	9
0	π/2	2	1	π/2	π/2	1	6	3	0	1	2
0	π/2	2	1	π/2	π/2	2	0	13	13	11	5
0	π/2	2	1	π/2	π/2	2	1	1742	1608	1586	1637
0	π/2	2	1	π/2	π/2	2	2	26	13	19	13
0	π/2	2	1	π/2	π/2	2	3	1439	1390	1292	1370
0	π/2	2	1	π/2	π/2	2	4	11	6	9	10
0	π/2	2	1	π/2	π/2	2	5	8	10	15	10
0	π/2	2	2	0	0	1	0	310	255	288	245
0	π/2	2	2	0	0	1	1	286	290	284	279
0	π/2	2	2	0	0	1	2	166	21	29	28
0	π/2	2	2	0	0	1	3	184	26	33	28
0	π/2	2	2	0	0	1	4	354	320	305	319
0	π/2	2	2	0	0	1	5	396	297	280	304
0	π/2	2	2	0	0	1	6	6	10	3	0
0	π/2	2	2	0	0	2	0	1761	1462	1468	1349
0	π/2	2	2	0	0	2	1	31	25	20	24
0	π/2	2	2	0	0	2	2	5943	5761	5567	5438
0	π/2	2	2	0	0	2	3	48	32	21	40
0	π/2	2	2	0	0	2	4	1617	1385	1339	1324
0	π/2	2	2	0	0	2	5	35	16	18	14
0	π/2	2	2	0	π/2	1	0	305	259	259	252
0	π/2	2	2	0	π/2	1	1	295	296	305	302
0	π/2	2	2	0	π/2	1	2	135	34	31	19
0	π/2	2	2	0	π/2	1	3	137	28	29	28
0	π/2	2	2	0	π/2	1	4	323	332	315	284
0	π/2	2	2	0	π/2	1	5	376	347	308	337
0	π/2	2	2	0	π/2	1	6	3	5	5	11
0	π/2	2	2	0	π/2	2	0	1630	1429	1422	1386
0	π/2	2	2	0	π/2	2	1	29	21	17	22
0	π/2	2	2	0	π/2	2	2	5784	5646	5489	5550
0	π/2	2	2	0	π/2	2	3	40	32	35	35
0	π/2	2	2	0	π/2	2	4	1520	1404	1331	1396
0	π/2	2	2	0	π/2	2	5	12	25	18	17
0	π/2	2	2	π/2	0	1	0	302	259	238	248
0	π/2	2	2	π/2	0	1	1	314	305	257	285
0	π/2	2	2	π/2	0	1	2	937	707	724	681
0	π/2	2	2	π/2	0	1	3	1033	781	725	806
0	π/2	2	2	π/2	0	1	4	338	289	309	351
0	π/2	2	2	π/2	0	1	5	324	343	348	319
0	π/2	2	2	π/2	0	1	6	2	2	3	5
0	π/2	2	2	π/2	0	2	0	1617	1480	1508	1428
0	π/2	2	2	π/2	0	2	1	24	8	18	28
0	π/2	2	2	π/2	0	2	2	1439	2347	2316	2330
0	π/2	2	2	π/2	0	2	3	42	43	41	45
0	π/2	2	2	π/2	0	2	4	1535	1336	1311	1380
0	π/2	2	2	π/2	0	2	5	21	23	14	24
0	π/2	2	2	π/2	π/2	1	0	268	266	259	252
0	π/2	2	2	π/2	π/2	1	1	290	275	282	299
0	π/2	2	2	π/2	π/2	1	2	851	687	723	672
0	π/2	2	2	π/2	π/2	1	3	984	731	748	747
0	π/2	2	2	π/2	π/2	1	4	335	327	277	282
0	π/2	2	2	π/2	π/2	1	5	376	326	340	356
0	π/2	2	2	π/2	π/2	1	6	10	4	8	4
0	π/2	2	2	π/2	π/2	2	0	1571	1448	1396	1471
0	π/2	2	2	π/2	π/2	2	1	22	16	16	14
0	π/2	2	2	π/2	π/2	2	2	1560	2337	2318	2248
0	π/2	2	2	π/2	π/2	2	3	52	33	24	35
0	π/2	2	2	π/2	π/2	2	4	1419	1391	1326	1311
0	π/2	2	2	π/2	π/2	2	5	18	19	13	21
0	π/2	2	3	0	0	1	0	4	5	6	5
0	π/2	2	3	0	0	1	1	318	239	260	255
0	π/2	2	3	0	0	1	2	346	312	306	271
0	π/2	2	3	0	0	1	3	155	34	24	26
0	π/2	2	3	0	0	1	4	155	22	15	24
0	π/2	2	3	0	0	1	5	336	272	265	288
0	π/2	2	3	0	0	1	6	348	297	320	300
0	π/2	2	3	0	0	2	0	36	30	23	20
0	π/2	2	3	0	0	2	1	1589	1364	1336	1340
0	π/2	2	3	0	0	2	2	41	41	43	23
0	π/2	2	3	0	0	2	3	5482	5307	5198	5066
0	π/2	2	3	0	0	2	4	24	22	20	17
0	π/2	2	3	0	0	2	5	1496	1272	1281	1254
0	π/2	2	3	0	π/2	1	0	3	5	4	2
0	π/2	2	3	0	π/2	1	1	259	244	237	265
0	π/2	2	3	0	π/2	1	2	307	269	253	289
0	π/2	2	3	0	π/2	1	3	118	32	29	22
0	π/2	2	3	0	π/2	1	4	135	26	29	23
0	π/2	2	3	0	π/2	1	5	306	275	280	307
0	π/2	2	3	0	π/2	1	6	363	305	306	313
0	π/2	2	3	0	π/2	2	0	24	27	14	20
0	π/2	2	3	0	π/2	2	1	1533	1350	1350	1304
0	π/2	2	3	0	π/2	2	2	40	34	35	35
0	π/2	2	3	0	π/2	2	3	5496	5293	5160	5084
0	π/2	2	3	0	π/2	2	4	22	13	23	13
0	π/2	2	3	0	π/2	2	5	1485	1306	1284	1214
0	π/2	2	3	π/2	0	1	0	3	4	4	2
0	π/2	2	3	π/2	0	1	1	277	256	248	259
0	π/2	2	3	π/2	0	1	2	324	301	269	263
0	π/2	2	3	π/2	0	1	3	890	612	597	666
0	π/2	2	3	π/2	0	1	4	968	731	682	785
0	π/2	2	3	π/2	0	1	5	336	316	263	298
0	π/2	2	3	π/2	0	1	6	317	313	315	310
0	π/2	2	3	π/2	0	2	0	33	22	23	19
0	π/2	2	3	π/2	0	2	1	1485	1342	1333	1315
0	π/2	2	3	π/2	0	2	2	36	55	35	47
0	π/2	2	3	π/2	0	2	3	1477	2091	2226	2239
0	π/2	2	3	π/2	0	2	4	14	14	17	17
0	π/2	2	3	π/2	0	2	5	1418	1248	1276	1273
0	π/2	2	3	π/2	π/2	1	0	2	1	4	2
0	π/2	2	3	π/2	π/2	1	1	260	270	247	255
0	π/2	2	3	π/2	π/2	1	2	274	274	283	270
0	π/2	2	3	π/2	π/2	1	3	813	653	679	642
0	π/2	2	3	π/2	π/2	1	4	896	713	635	743
0	π/2	2	3	π/2	π/2	1	5	305	312	291	278
0	π/2	2	3	π/2	π/2	1	6	326	312	302	286
0	π/2	2	3	π/2	π/2	2	0	23	20	19	26
0	π/2	2	3	π/2	π/2	2	1	1454	1379	1315	1264
0	π/2	2	3	π/2	π/2	2	2	35	30	42	38
0	π/2	2	3	π/2	π/2	2	3	1457	2150	2190	2223
0	π/2	2	3	π/2	π/2	2	4	10	17	13	21
0	π/2	2	3	π/2	π/2	2	5	1369	1249	1264	1221
0	π/2	2	4	0	0	1	0	3	3	4	1
0	π/2	2	4	0	0	1	1	8	6	4	3
0	π/2	2	4	0	0	1	2	273	243	248	216
0	π/2	2	4	0	0	1	3	310	282	288	272
0	π/2	2	4	0	0	1	4	288	248	253	258
0	π/2	2	4	0	0	1	5	296	264	285	265
0	π/2	2	4	0	0	1	6	3	2	1	0
0	π/2	2	4	0	0	2	0	16	9	12	8
0	π/2	2	4	0	0	2	1	17	13	9	9
0	π/2	2	4	0	0	2	2	1515	1352	1333	1279
0	π/2	2	4	0	0	2	3	25	10	10	18
0	π/2	2	4	0	0	2	4	1302	1122	1126	1119
0	π/2	2	4	0	0	2	5	6	6	5	5
0	π/2	2	4	0	π/2	1	0	2	1	1	2
0	π/2	2	4	0	π/2	1	1	8	4	2	4
0	π/2	2	4	0	π/2	1	2	267	257	232	271
0	π/2	2	4	0	π/2	1	3	322	267	268	281
0	π/2	2	4	0	π/2	1	4	274	248	227	247
0	π/2	2	4	0	π/2	1	5	308	247	264	258
0	π/2	2	4	0	π/2	1	6	1	2	0	4
0	π/2	2	4	0	π/2	2	0	18	9	4	10
0	π/2	2	4	0	π/2	2	1	13	3	15	6
0	π/2	2	4	0	π/2	2	2	1487	1294	1313	1285
0	π/2	2	4	0	π/2	2	3	20	15	7	17
0	π/2	2	4	0	π/2	2	4	1276	1167	1097	1136
0	π/2	2	4	0	π/2	2	5	6	4	6	5
0	π/2	2	4	π/2	0	1	0	4	1	0	1
0	π/2	2	4	π/2	0	1	1	3	3	4	2
0	π/2	2	4	π/2	0	1	2	278	243	283	240
0	π/2	2	4	π/2	0	1	3	283	271	273	286
0	π/2	2	4	π/2	0	1	4	263	246	248	269
0	π/2	2	4	π/2	0	1	5	287	280	281	252
0	π/2	2	4	π/2	0	1	6	2	3	1	1
0	π/2	2	4	π/2	0	2	0	7	13	8	9
0	π/2	2	4	π/2	0	2	1	12	13	8	5
0	π/2	2	4	π/2	0	2	2	1467	1358	1342	1348
0	π/2	2	4	π/2	0	2	3	18	14	14	11
0	π/2	2	4	π/2	0	2	4	1185	1134	1151	1081
0	π/2	2	4	π/2	0	2	5	9	8	10	10
0	π/2	2	4	π/2	π/2	1	0	6	1	1	2
0	π/2	2	4	π/2	π/2	1	1	3	4	4	4
0	π/2	2	4	π/2	π/2	1	2	236	248	250	244
0	π/2	2	4	π/2	π/2	1	3	268	261	276	267
0	π/2	2	4	π/2	π/2	1	4	273	244	259	248
0	π/2	2	4	π/2	π/2	1	5	285	259	263	274
0	π/2	2	4	π/2	π/2	1	6	2	4	1	2
0	π/2	2	4	π/2	π/2	2	0	7	10	8	6
0	π/2	2	4	π/2	π/2	2	1	9	4	12	8
0	π/2	2	4	π/2	π/2	2	2	1471	1326	1352	1270
0	π/2	2	4	π/2	π/2	2	3	18	28	14	16
0	π/2	2	4	π/2	π/2	2	4	1182	1185	1105	1075
0	π/2	2	4	π/2	π/2	2	5	11	10	10	6
0	π/2	2	5	0	0	1	0	4	0	2	1
0	π/2	2	5	0	0	1	1	7	6	5	4
0	π/2	2	5	0	0	1	2	8	6	4	2
0	π/2	2	5	0	0	1	3	289	221	217	234
0	π/2	2	5	0	0	1	4	288	233	252	216
0	π/2	2	5	0	0	1	5	281	220	252	254
0	π/2	2	5	0	0	1	6	313	249	250	237
0	π/2	2	5	0	0	2	0	14	14	11	17
0	π/2	2	5	0	0	2	1	11	5	12	10
0	π/2	2	5	0	0	2	2	31	17	16	19
0	π/2	2	5	0	0	2	3	1509	1271	1237	1234
0	π/2	2	5	0	0	2	4	14	4	8	2
0	π/2	2	5	0	0	2	5	1274	1154	1000	1022
0	π/2	2	5	0	π/2	1	0	2	2	1	2
0	π/2	2	5	0	π/2	1	1	6	2	0	2
0	π/2	2	5	0	π/2	1	2	5	3	6	3
0	π/2	2	5	0	π/2	1	3	278	221	207	215
0	π/2	2	5	0	π/2	1	4	299	272	274	256
0	π/2	2	5	0	π/2	1	5	270	247	259	227
0	π/2	2	5	0	π/2	1	6	272	272	248	247
0	π/2	2	5	0	π/2	2	0	8	10	4	8
0	π/2	2	5	0	π/2	2	1	14	8	6	7
0	π/2	2	5	0	π/2	2	2	15	16	15	19
0	π/2	2	5	0	π/2	2	3	1359	1242	1246	1229
0	π/2	2	5	0	π/2	2	4	6	9	5	6
0	π/2	2	5	0	π/2	2	5	1207	1055	1043	1063
0	π/2	2	5	π/2	0	1	0	4	1	2	0
0	π/2	2	5	π/2	0	1	1	3	3	6	1
0	π/2	2	5	π/2	0	1	2	7	3	5	3
0	π/2	2	5	π/2	0	1	3	243	226	238	228
0	π/2	2	5	π/2	0	1	4	279	259	226	254
0	π/2	2	5	π/2	0	1	5	281	229	221	224
0	π/2	2	5	π/2	0	1	6	246	249	251	236
0	π/2	2	5	π/2	0	2	0	12	8	7	7
0	π/2	2	5	π/2	0	2	1	9	6	10	8
0	π/2	2	5	π/2	0	2	2	15	23	19	13
0	π/2	2	5	π/2	0	2	3	1387	1284	1288	1258
0	π/2	2	5	π/2	0	2	4	13	8	3	10
0	π/2	2	5	π/2	0	2	5	1167	1009	1066	1000
0	π/2	2	5	π/2	π/2	1	0	4	0	3	0
0	π/2	2	5	π/2	π/2	1	1	0	1	1	3
0	π/2	2	5	π/2	π/2	1	2	5	9	7	7
0	π/2	2	5	π/2	π/2	1	3	268	222	231	227
0	π/2	2	5	π/2	π/2	1	4	226	271	266	273
0	π/2	2	5	π/2	π/2	1	5	239	263	249	214
0	π/2	2	5	π/2	π/2	1	6	247	213	239	239
0	π/2	2	5	π/2	π/2	2	0	13	10	14	13
0	π/2	2	5	π/2	π/2	2	1	13	7	12	12
0	π/2	2	5	π/2	π/2	2	2	15	15	13	19
0	π/2	2	5	π/2	π/2	2	3	1332	1259	1272	1241
0	π/2	2	5	π/2	π/2	2	4	4	6	8	8
0	π/2	2	5	π/2	π/2	2	5	1158	1108	1068	1062
π/2	0	1	0	0	0	1	0	27	40	40	48
π/2	0	1	0	0	0	1	1	28	35	41	41
π/2	0	1	0	0	0	1	2	36	32	37	36
π/2	0	1	0	0	0	1	3	40	40	37	39
π/2	0	1	0	0	0	1	4	0	1	1	2
π/2	0	1	0	0	0	1	5	1	1	1	1
π/2	0	1	0	0	0	1	6	0	0	0	0
π/2	0	1	0	0	0	2	0	186	185	199	190
π/2	0	1	0	0	0	2	1	4	1	1	2
π/2	0	1	0	0	0	2	2	136	142	162	164
π/2	0	1	0	0	0	2	3	2	1	2	0
π/2	0	1	0	0	0	2	4	6	2	2	0
π/2	0	1	0	0	0	2	5	1	3	2	0
π/2	0	1	0	0	π/2	1	0	42	35	46	38
π/2	0	1	0	0	π/2	1	1	31	43	31	40
π/2	0	1	0	0	π/2	1	2	34	32	29	30
π/2	0	1	0	0	π/2	1	3	45	41	45	30
π/2	0	1	0	0	π/2	1	4	0	0	2	1
π/2	0	1	0	0	π/2	1	5	1	0	0	0
π/2	0	1	0	0	π/2	1	6	0	0	1	1
π/2	0	1	0	0	π/2	2	0	187	224	204	194
π/2	0	1	0	0	π/2	2	1	3	1	0	0
π/2	0	1	0	0	π/2	2	2	190	176	146	156
π/2	0	1	0	0	π/2	2	3	1	2	2	3
π/2	0	1	0	0	π/2	2	4	3	1	2	1
π/2	0	1	0	0	π/2	2	5	1	0	1	1
π/2	0	1	0	π/2	0	1	0	33	36	43	34
π/2	0	1	0	π/2	0	1	1	44	39	35	33
π/2	0	1	0	π/2	0	1	2	34	36	37	39
π/2	0	1	0	π/2	0	1	3	46	37	44	34
π/2	0	1	0	π/2	0	1	4	0	0	1	0
π/2	0	1	0	π/2	0	1	5	0	0	0	1
π/2	0	1	0	π/2	0	1	6	1	0	0	0
π/2	0	1	0	π/2	0	2	0	214	189	199	178
π/2	0	1	0	π/2	0	2	1	1	0	2	3
π/2	0	1	0	π/2	0	2	2	167	149	167	188
π/2	0	1	0	π/2	0	2	3	3	3	1	1
π/2	0	1	0	π/2	0	2	4	0	1	1	2
π/2	0	1	0	π/2	0	2	5	0	0	0	3
π/2	0	1	0	π/2	π/2	1	0	43	33	28	35
π/2	0	1	0	π/2	π/2	1	1	40	28	28	40
π/2	0	1	0	π/2	π/2	1	2	43	29	47	44
π/2	0	1	0	π/2	π/2	1	3	46	47	32	41
π/2	0	1	0	π/2	π/2	1	4	1	1	0	0
π/2	0	1	0	π/2	π/2	1	5	0	3	0	0
π/2	0	1	0	π/2	π/2	1	6	0	0	1	2
π/2	0	1	0	π/2	π/2	2	0	206	186	198	198
π/2	0	1	0	π/2	π/2	2	1	3	1	0	2
π/2	0	1	0	π/2	π/2	2	2	146	164	194	172
π/2	0	1	0	π/2	π/2	2	3	1	1	1	0
π/2	0	1	0	π/2	π/2	2	4	1	1	1	0
π/2	0	1	0	π/2	π/2	2	5	1	0	0	1
π/2	0	1	1	0	0	1	0	34	31	34	30
π/2	0	1	1	0	0	1	1	2	0	2	8
π/2	0	1	1	0	0	1	2	4	3	7	6
π/2	0	1	1	0	0	1	3	3	1	7	5
π/2	0	1	1	0	0	1	4	33	39	42	29
π/2	0	1	1	0	0	1	5	0	2	0	1
π/2	0	1	1	0	0	1	6	0	0	0	0
π/2	0	1	1	0	0	2	0	200	188	177	163
π/2	0	1	1	0	0	2	1	178	194	177	189
π/2	0	1	1	0	0	2	2	159	160	151	172
π/2	0	1	1	0	0	2	3	163	147	142	132
π/2	0	1	1	0	0	2	4	0	0	2	0
π/2	0	1	1	0	0	2	5	3	2	1	1
π/2	0	1	1	0	π/2	1	0	35	40	36	30
π/2	0	1	1	0	π/2	1	1	65	67	101	92
π/2	0	1	1	0	π/2	1	2	54	55	45	46
π/2	0	1	1	0	π/2	1	3	74	78	98	94
π/2	0	1	1	0	π/2	1	4	39	38	41	46
π/2	0	1	1	0	π/2	1	5	1	1	0	0
π/2	0	1	1	0	π/2	1	6	0	0	1	0
π/2	0	1	1	0	π/2	2	0	180	155	167	185
π/2	0	1	1	0	π/2	2	1	178	163	183	171
π/2	0	1	1	0	π/2	2	2	147	161	139	140
π/2	0	1	1	0	π/2	2	3	157	162	174	158
π/2	0	1	1	0	π/2	2	4	1	2	1	1
π/2	0	1	1	0	π/2	2	5	1	1	1	2
π/2	0	1	1	π/2	0	1	0	36	31	37	28
π/2	0	1	1	π/2	0	1	1	3	4	5	7
π/2	0	1	1	π/2	0	1	2	104	79	88	104
π/2	0	1	1	π/2	0	1	3	2	6	2	8
π/2	0	1	1	π/2	0	1	4	41	31	28	30
π/2	0	1	1	π/2	0	1	5	2	0	0	0
π/2	0	1	1	π/2	0	1	6	1	1	1	1
π/2	0	1	1	π/2	0	2	0	189	180	186	177
π/2	0	1	1	π/2	0	2	1	196	183	184	179
π/2	0	1	1	π/2	0	2	2	130	158	146	152
π/2	0	1	1	π/2	0	2	3	150	143	147	131
π/2	0	1	1	π/2	0	2	4	2	3	1	2
π/2	0	1	1	π/2	0	2	5	4	1	3	5
π/2	0	1	1	π/2	π/2	1	0	41	35	29	32
π/2	0	1	1	π/2	π/2	1	1	79	84	96	99
π/2	0	1	1	π/2	π/2	1	2	7	1	5	5
π/2	0	1	1	π/2	π/2	1	3	77	73	82	104
π/2	0	1	1	π/2	π/2	1	4	27	41	44	47
π/2	0	1	1	π/2	π/2	1	5	3	1	2	1
π/2	0	1	1	π/2	π/2	1	6	0	1	1	0
π/2	0	1	1	π/2	π/2	2	0	209	198	196	191
π/2	0	1	1	π/2	π/2	2	1	186	196	197	224
π/2	0	1	1	π/2	π/2	2	2	166	141	137	165
π/2	0	1	1	π/2	π/2	2	3	170	144	153	144
π/2	0	1	1	π/2	π/2	2	4	7	0	1	2
π/2	0	1	1	π/2	π/2	2	5	5	3	3	2
π/2	0	1	2	0	0	1	0	30	30	32	28
π/2	0	1	2	0	0	1	1	77	73	66	57
π/2	0	1	2	0	0	1	2	27	25	21	10
π/2	0	1	2	0	0	1	3	19	29	22	15
π/2	0	1	2	0	0	1	4	5	6	1	4
π/2	0	1	2	0	0	1	5	41	45	53	42
π/2	0	1	2	0	0	1	6	1	0	1	0
π/2	0	1	2	0	0	2	0	196	144	184	175
π/2	0	1	2	0	0	2	1	190	179	145	171
π/2	0	1	2	0	0	2	2	494	412	370	358
π/2	0	1	2	0	0	2	3	143	128	149	129
π/2	0	1	2	0	0	2	4	170	140	170	137
π/2	0	1	2	0	0	2	5	9	4	3	3
π/2	0	1	2	0	π/2	1	0	36	31	34	30
π/2	0	1	2	0	π/2	1	1	144	122	123	123
π/2	0	1	2	0	π/2	1	2	23	33	43	45
π/2	0	1	2	0	π/2	1	3	118	123	130	116
π/2	0	1	2	0	π/2	1	4	68	83	101	106
π/2	0	1	2	0	π/2	1	5	46	42	39	31
π/2	0	1	2	0	π/2	1	6	0	1	0	0
π/2	0	1	2	0	π/2	2	0	184	173	160	186
π/2	0	1	2	0	π/2	2	1	178	151	165	171
π/2	0	1	2	0	π/2	2	2	487	359	367	369
π/2	0	1	2	0	π/2	2	3	152	151	151	142
π/2	0	1	2	0	π/2	2	4	143	159	145	121
π/2	0	1	2	0	π/2	2	5	3	1	5	2
π/2	0	1	2	π/2	0	1	0	30	31	27	28
π/2	0	1	2	π/2	0	1	1	73	62	68	57
π/2	0	1	2	π/2	0	1	2	32	35	41	40
π/2	0	1	2	π/2	0	1	3	64	38	53	44
π/2	0	1	2	π/2	0	1	4	1	0	2	6
π/2	0	1	2	π/2	0	1	5	40	40	29	42
π/2	0	1	2	π/2	0	1	6	1	2	0	1
π/2	0	1	2	π/2	0	2	0	185	176	164	216
π/2	0	1	2	π/2	0	2	1	180	206	176	187
π/2	0	1	2	π/2	0	2	2	680	651	601	680
π/2	0	1	2	π/2	0	2	3	150	140	143	172
π/2	0	1	2	π/2	0	2	4	158	150	141	173
π/2	0	1	2	π/2	0	2	5	4	4	3	6
π/2	0	1	2	π/2	π/2	1	0	28	30	27	35
π/2	0	1	2	π/2	π/2	1	1	126	117	121	151
π/2	0	1	2	π/2	π/2	1	2	71	51	54	55
π/2	0	1	2	π/2	π/2	1	3	41	34	31	32
π/2	0	1	2	π/2	π/2	1	4	66	74	74	84
π/2	0	1	2	π/2	π/2	1	5	48	31	38	43
π/2	0	1	2	π/2	π/2	1	6	0	0	0	1
π/2	0	1	2	π/2	π/2	2	0	175	201	154	192
π/2	0	1	2	π/2	π/2	2	1	170	186	187	174
π/2	0	1	2	π/2	π/2	2	2	660	619	639	700
π/2	0	1	2	π/2	π/2	2	3	133	139	165	140
π/2	0	1	2	π/2	π/2	2	4	139	173	161	188
π/2	0	1	2	π/2	π/2	2	5	5	4	8	2
π/2	0	1	3	0	0	1	0	38	28	15	36
π/2	0	1	3	0	0	1	1	3	2	5	8
π/2	0	1	3	0	0	1	2	17	23	17	27
π/2	0	1	3	0	0	1	3	5	3	7	6
π/2	0	1	3	0	0	1	4	21	25	25	24
π/2	0	1	3	0	0	1	5	3	2	7	10
π/2	0	1	3	0	0	1	6	35	24	37	30
π/2	0	1	3	0	0	2	0	176	185	183	164
π/2	0	1	3	0	0	2	1	167	169	143	146
π/2	0	1	3	0	0	2	2	426	392	323	366
π/2	0	1	3	0	0	2	3	449	332	349	366
π/2	0	1	3	0	0	2	4	163	144	154	140
π/2	0	1	3	0	0	2	5	134	123	137	121
π/2	0	1	3	0	π/2	1	0	25	35	25	35
π/2	0	1	3	0	π/2	1	1	58	84	83	74
π/2	0	1	3	0	π/2	1	2	132	125	129	126
π/2	0	1	3	0	π/2	1	3	84	107	146	111
π/2	0	1	3	0	π/2	1	4	138	138	142	115
π/2	0	1	3	0	π/2	1	5	67	73	78	92
π/2	0	1	3	0	π/2	1	6	33	41	24	47
π/2	0	1	3	0	π/2	2	0	177	156	155	162
π/2	0	1	3	0	π/2	2	1	170	165	169	136
π/2	0	1	3	0	π/2	2	2	434	351	369	316
π/2	0	1	3	0	π/2	2	3	417	335	332	358
π/2	0	1	3	0	π/2	2	4	143	139	129	139
π/2	0	1	3	0	π/2	2	5	164	145	143	142
π/2	0	1	3	π/2	0	1	0	26	38	25	29
π/2	0	1	3	π/2	0	1	1	3	7	4	6
π/2	0	1	3	π/2	0	1	2	71	46	35	44
π/2	0	1	3	π/2	0	1	3	2	5	2	5
π/2	0	1	3	π/2	0	1	4	67	36	51	54
π/2	0	1	3	π/2	0	1	5	5	4	6	12
π/2	0	1	3	π/2	0	1	6	43	29	28	26
π/2	0	1	3	π/2	0	2	0	194	156	166	170
π/2	0	1	3	π/2	0	2	1	173	159	169	197
π/2	0	1	3	π/2	0	2	2	629	599	582	569
π/2	0	1	3	π/2	0	2	3	570	603	554	620
π/2	0	1	3	π/2	0	2	4	148	136	132	145
π/2	0	1	3	π/2	0	2	5	130	136	136	129
π/2	0	1	3	π/2	π/2	1	0	28	28	25	24
π/2	0	1	3	π/2	π/2	1	1	59	61	70	96
π/2	0	1	3	π/2	π/2	1	2	35	43	43	41
π/2	0	1	3	π/2	π/2	1	3	9	5	6	14
π/2	0	1	3	π/2	π/2	1	4	30	26	30	40
π/2	0	1	3	π/2	π/2	1	5	88	64	91	91
π/2	0	1	3	π/2	π/2	1	6	42	29	39	46
π/2	0	1	3	π/2	π/2	2	0	172	171	167	178
π/2	0	1	3	π/2	π/2	2	1	168	147	146	186
π/2	0	1	3	π/2	π/2	2	2	604	603	583	645
π/2	0	1	3	π/2	π/2	2	3	621	623	561	612
π/2	0	1	3	π/2	π/2	2	4	133	137	159	144
π/2	0	1	3	π/2	π/2	2	5	147	145	123	138
π/2	0	1	4	0	0	1	0	1	0	2	0
π/2	0	1	4	0	0	1	1	23	30	24	29
π/2	0	1	4	0	0	1	2	1	3	1	3
π/2	0	1	4	0	0	1	3	17	14	19	21
π/2	0	1	4	0	0	1	4	36	18	15	11
π/2	0	1	4	0	0	1	5	87	62	46	54
π/2	0	1	4	0	0	1	6	33	34	27	34
π/2	0	1	4	0	0	2	0	4	2	6	2
π/2	0	1	4	0	0	2	1	171	132	143	147
π/2	0	1	4	0	0	2	2	169	194	173	153
π/2	0	1	4	0	0	2	3	412	325	353	345
π/2	0	1	4	0	0	2	4	132	131	126	135
π/2	0	1	4	0	0	2	5	128	142	136	105
π/2	0	1	4	0	π/2	1	0	1	1	0	0
π/2	0	1	4	0	π/2	1	1	20	29	27	24
π/2	0	1	4	0	π/2	1	2	58	67	61	69
π/2	0	1	4	0	π/2	1	3	140	134	108	139
π/2	0	1	4	0	π/2	1	4	14	38	28	47
π/2	0	1	4	0	π/2	1	5	119	111	114	92
π/2	0	1	4	0	π/2	1	6	33	30	31	33
π/2	0	1	4	0	π/2	2	0	3	2	1	3
π/2	0	1	4	0	π/2	2	1	158	164	145	148
π/2	0	1	4	0	π/2	2	2	174	155	184	160
π/2	0	1	4	0	π/2	2	3	412	304	328	306
π/2	0	1	4	0	π/2	2	4	151	134	137	139
π/2	0	1	4	0	π/2	2	5	133	138	125	125
π/2	0	1	4	π/2	0	1	0	2	1	2	0
π/2	0	1	4	π/2	0	1	1	28	24	30	26
π/2	0	1	4	π/2	0	1	2	1	6	4	7
π/2	0	1	4	π/2	0	1	3	72	51	48	39
π/2	0	1	4	π/2	0	1	4	28	36	43	37
π/2	0	1	4	π/2	0	1	5	73	69	45	67
π/2	0	1	4	π/2	0	1	6	28	33	35	35
π/2	0	1	4	π/2	0	2	0	3	3	6	2
π/2	0	1	4	π/2	0	2	1	153	153	162	155
π/2	0	1	4	π/2	0	2	2	171	166	151	164
π/2	0	1	4	π/2	0	2	3	580	534	547	530
π/2	0	1	4	π/2	0	2	4	149	161	132	130
π/2	0	1	4	π/2	0	2	5	137	126	132	143
π/2	0	1	4	π/2	π/2	1	0	1	0	0	0
π/2	0	1	4	π/2	π/2	1	1	36	24	25	40
π/2	0	1	4	π/2	π/2	1	2	77	59	88	88
π/2	0	1	4	π/2	π/2	1	3	53	40	42	48
π/2	0	1	4	π/2	π/2	1	4	54	51	45	43
π/2	0	1	4	π/2	π/2	1	5	110	111	139	133
π/2	0	1	4	π/2	π/2	1	6	37	40	24	37
π/2	0	1	4	π/2	π/2	2	0	1	2	2	4
π/2	0	1	4	π/2	π/2	2	1	140	158	146	157
π/2	0	1	4	π/2	π/2	2	2	171	163	152	184
π/2	0	1	4	π/2	π/2	2	3	568	556	531	629
π/2	0	1	4	π/2	π/2	2	4	138	119	116	144
π/2	0	1	4	π/2	π/2	2	5	117	147	117	156
π/2	0	1	5	0	0	1	0	1	0	0	0
π/2	0	1	5	0	0	1	1	0	0	1	0
π/2	0	1	5	0	0	1	2	31	25	23	25
π/2	0	1	5	0	0	1	3	3	2	3	4
π/2	0	1	5	0	0	1	4	3	1	3	7
π/2	0	1	5	0	0	1	5	0	0	4	5
π/2	0	1	5	0	0	1	6	32	24	28	27
π/2	0	1	5	0	0	2	0	6	5	2	1
π/2	0	1	5	0	0	2	1	1	0	1	1
π/2	0	1	5	0	0	2	2	146	148	158	159
π/2	0	1	5	0	0	2	3	157	137	164	154
π/2	0	1	5	0	0	2	4	144	124	125	117
π/2	0	1	5	0	0	2	5	140	138	136	135
π/2	0	1	5	0	π/2	1	0	0	1	1	1
π/2	0	1	5	0	π/2	1	1	1	1	0	1
π/2	0	1	5	0	π/2	1	2	34	26	28	32
π/2	0	1	5	0	π/2	1	3	64	68	72	94
π/2	0	1	5	0	π/2	1	4	52	56	52	37
π/2	0	1	5	0	π/2	1	5	66	69	85	87
π/2	0	1	5	0	π/2	1	6	34	35	24	28
π/2	0	1	5	0	π/2	2	0	3	3	1	2
π/2	0	1	5	0	π/2	2	1	0	6	4	0
π/2	0	1	5	0	π/2	2	2	163	160	158	157
π/2	0	1	5	0	π/2	2	3	165	162	157	161
π/2	0	1	5	0	π/2	2	4	151	117	114	152
π/2	0	1	5	0	π/2	2	5	131	128	123	124
π/2	0	1	5	π/2	0	1	0	0	1	3	1
π/2	0	1	5	π/2	0	1	1	2	2	0	1
π/2	0	1	5	π/2	0	1	2	22	32	32	22
π/2	0	1	5	π/2	0	1	3	2	5	5	5
π/2	0	1	5	π/2	0	1	4	78	91	81	78
π/2	0	1	5	π/2	0	1	5	0	0	4	8
π/2	0	1	5	π/2	0	1	6	18	30	28	32
π/2	0	1	5	π/2	0	2	0	2	1	3	1
π/2	0	1	5	π/2	0	2	1	0	2	0	2
π/2	0	1	5	π/2	0	2	2	154	150	155	153
π/2	0	1	5	π/2	0	2	3	169	130	177	166
π/2	0	1	5	π/2	0	2	4	130	112	128	127
π/2	0	1	5	π/2	0	2	5	140	116	143	136
π/2	0	1	5	π/2	π/2	1	0	0	1	1	0
π/2	0	1	5	π/2	π/2	1	1	0	3	0	1
π/2	0	1	5	π/2	π/2	1	2	31	28	26	25
π/2	0	1	5	π/2	π/2	1	3	55	72	81	76
π/2	0	1	5	π/2	π/2	1	4	8	3	2	8
π/2	0	1	5	π/2	π/2	1	5	54	75	77	83
π/2	0	1	5	π/2	π/2	1	6	23	25	29	27
π/2	0	1	5	π/2	π/2	2	0	2	1	1	2
π/2	0	1	5	π/2	π/2	2	1	2	1	1	2
π/2	0	1	5	π/2	π/2	2	2	145	155	133	170
π/2	0	1	5	π/2	π/2	2	3	149	148	153	162
π/2	0	1	5	π/2	π/2	2	4	130	141	118	148
π/2	0	1	5	π/2	π/2	2	5	127	135	122	141
π/2	0	1	6	0	0	1	0	0	1	0	0
π/2	0	1	6	0	0	1	1	0	1	1	1
π/2	0	1	6	0	0	1	2	0	0	0	1
π/2	0	1	6	0	0	1	3	20	23	28	27
π/2	0	1	6	0	0	1	4	31	28	24	26
π/2	0	1	6	0	0	1	5	20	34	20	29
π/2	0	1	6	0	0	1	6	22	28	35	35
π/2	0	1	6	0	0	2	0	0	1	0	2
π/2	0	1	6	0	0	2	1	2	1	3	1
π/2	0	1	6	0	0	2	2	0	0	0	3
π/2	0	1	6	0	0	2	3	164	155	142	129
π/2	0	1	6	0	0	2	4	2	1	2	0
π/2	0	1	6	0	0	2	5	134	110	120	106
π/2	0	1	6	0	π/2	1	0	1	0	1	0
π/2	0	1	6	0	π/2	1	1	0	0	1	1
π/2	0	1	6	0	π/2	1	2	1	0	0	0
π/2	0	1	6	0	π/2	1	3	31	21	26	26
π/2	0	1	6	0	π/2	1	4	41	25	27	33
π/2	0	1	6	0	π/2	1	5	33	23	24	29
π/2	0	1	6	0	π/2	1	6	21	34	30	31
π/2	0	1	6	0	π/2	2	0	1	0	4	2
π/2	0	1	6	0	π/2	2	1	2	0	1	1
π/2	0	1	6	0	π/2	2	2	3	2	1	0
π/2	0	1	6	0	π/2	2	3	135	139	147	151
π/2	0	1	6	0	π/2	2	4	0	1	1	1
π/2	0	1	6	0	π/2	2	5	119	106	130	98
π/2	0	1	6	π/2	0	1	0	0	0	0	1
π/2	0	1	6	π/2	0	1	1	0	0	0	0
π/2	0	1	6	π/2	0	1	2	0	0	0	0
π/2	0	1	6	π/2	0	1	3	27	34	35	21
π/2	0	1	6	π/2	0	1	4	29	22	29	36
π/2	0	1	6	π/2	0	1	5	34	35	29	22
π/2	0	1	6	π/2	0	1	6	25	28	23	40
π/2	0	1	6	π/2	0	2	0	2	0	0	1
π/2	0	1	6	π/2	0	2	1	0	2	2	2
π/2	0	1	6	π/2	0	2	2	0	0	0	2
π/2	0	1	6	π/2	0	2	3	146	133	131	144
π/2	0	1	6	π/2	0	2	4	1	3	0	1
π/2	0	1	6	π/2	0	2	5	138	128	112	127
π/2	0	1	6	π/2	π/2	1	0	1	0	0	0
π/2	0	1	6	π/2	π/2	1	1	0	1	0	0
π/2	0	1	6	π/2	π/2	1	2	0	0	0	0
π/2	0	1	6	π/2	π/2	1	3	37	34	27	36
π/2	0	1	6	π/2	π/2	1	4	39	25	24	46
π/2	0	1	6	π/2	π/2	1	5	25	27	18	35
π/2	0	1	6	π/2	π/2	1	6	31	32	29	25
π/2	0	1	6	π/2	π/2	2	0	1	3	1	2
π/2	0	1	6	π/2	π/2	2	1	2	2	1	1
π/2	0	1	6	π/2	π/2	2	2	3	1	1	2
π/2	0	1	6	π/2	π/2	2	3	172	136	122	156
π/2	0	1	6	π/2	π/2	2	4	0	0	0	0
π/2	0	1	6	π/2	π/2	2	5	124	117	141	131
π/2	0	2	0	0	0	1	0	331	304	308	314
π/2	0	2	0	0	0	1	1	356	345	326	374
π/2	0	2	0	0	0	1	2	332	354	318	305
π/2	0	2	0	0	0	1	3	389	347	350	345
π/2	0	2	0	0	0	1	4	5	6	6	6
π/2	0	2	0	0	0	1	5	4	3	10	4
π/2	0	2	0	0	0	1	6	3	2	1	4
π/2	0	2	0	0	0	2	0	1872	1692	1748	1655
π/2	0	2	0	0	0	2	1	12	7	9	10
π/2	0	2	0	0	0	2	2	1552	1541	1497	1451
π/2	0	2	0	0	0	2	3	23	31	18	29
π/2	0	2	0	0	0	2	4	6	13	14	8
π/2	0	2	0	0	0	2	5	8	16	8	7
π/2	0	2	0	0	π/2	1	0	347	321	292	323
π/2	0	2	0	0	π/2	1	1	373	344	325	301
π/2	0	2	0	0	π/2	1	2	323	333	331	365
π/2	0	2	0	0	π/2	1	3	375	349	342	368
π/2	0	2	0	0	π/2	1	4	7	3	3	8
π/2	0	2	0	0	π/2	1	5	6	8	2	3
π/2	0	2	0	0	π/2	1	6	2	1	1	0
π/2	0	2	0	0	π/2	2	0	1833	1744	1745	1695
π/2	0	2	0	0	π/2	2	1	13	17	14	9
π/2	0	2	0	0	π/2	2	2	1555	1510	1347	1436
π/2	0	2	0	0	π/2	2	3	28	25	21	16
π/2	0	2	0	0	π/2	2	4	8	9	11	13
π/2	0	2	0	0	π/2	2	5	9	5	5	9
π/2	0	2	0	π/2	0	1	0	289	330	290	330
π/2	0	2	0	π/2	0	1	1	347	340	393	343
π/2	0	2	0	π/2	0	1	2	359	369	338	335
π/2	0	2	0	π/2	0	1	3	384	362	364	371
π/2	0	2	0	π/2	0	1	4	6	6	3	9
π/2	0	2	0	π/2	0	1	5	5	3	5	5
π/2	0	2	0	π/2	0	1	6	6	1	1	3
π/2	0	2	0	π/2	0	2	0	1793	1751	1727	1816
π/2	0	2	0	π/2	0	2	1	13	13	9	15
π/2	0	2	0	π/2	0	2	2	1583	1522	1449	1462
π/2	0	2	0	π/2	0	2	3	21	15	25	29
π/2	0	2	0	π/2	0	2	4	9	10	18	14
π/2	0	2	0	π/2	0	2	5	11	7	9	12
π/2	0	2	0	π/2	π/2	1	0	332	313	332	340
π/2	0	2	0	π/2	π/2	1	1	357	378	361	374
π/2	0	2	0	π/2	π/2	1	2	348	323	352	354
π/2	0	2	0	π/2	π/2	1	3	384	379	374	348
π/2	0	2	0	π/2	π/2	1	4	4	6	11	8
π/2	0	2	0	π/2	π/2	1	5	13	5	3	6
π/2	0	2	0	π/2	π/2	1	6	2	0	4	3
π/2	0	2	0	π/2	π/2	2	0	1821	1777	1710	1850
π/2	0	2	0	π/2	π/2	2	1	13	14	12	18
π/2	0	2	0	π/2	π/2	2	2	1606	1469	1447	1537
π/2	0	2	0	π/2	π/2	2	3	20	18	19	24
π/2	0	2	0	π/2	π/2	2	4	11	9	8	13
π/2	0	2	0	π/2	π/2	2	5	10	16	8	18
π/2	0	2	1	0	0	1	0	3	2	5	1
π/2	0	2	1	0	0	1	1	283	316	303	337
π/2	0	2	1	0	0	1	2	342	357	321	298
π/2	0	2	1	0	0	1	3	326	337	317	309
π/2	0	2	1	0	0	1	4	314	333	313	299
π/2	0	2	1	0	0	1	5	8	7	5	5
π/2	0	2	1	0	0	1	6	0	1	2	4
π/2	0	2	1	0	0	2	0	14	14	7	9
π/2	0	2	1	0	0	2	1	1724	1644	1635	1575
π/2	0	2	1	0	0	2	2	28	11	26	8
π/2	0	2	1	0	0	2	3	1461	1383	1372	1356
π/2	0	2	1	0	0	2	4	9	9	8	6
π/2	0	2	1	0	0	2	5	9	3	5	11
π/2	0	2	1	0	π/2	1	0	2	1	2	1
π/2	0	2	1	0	π/2	1	1	313	305	317	310
π/2	0	2	1	0	π/2	1	2	324	317	350	338
π/2	0	2	1	0	π/2	1	3	324	329	297	281
π/2	0	2	1	0	π/2	1	4	358	348	357	361
π/2	0	2	1	0	π/2	1	5	6	7	3	0
π/2	0	2	1	0	π/2	1	6	3	3	0	0
π/2	0	2	1	0	π/2	2	0	10	8	6	17
π/2	0	2	1	0	π/2	2	1	1705	1586	1591	1639
π/2	0	2	1	0	π/2	2	2	19	22	13	18
π/2	0	2	1	0	π/2	2	3	1434	1370	1365	1334
π/2	0	2	1	0	π/2	2	4	13	8	10	9
π/2	0	2	1	0	π/2	2	5	11	9	10	8
π/2	0	2	1	π/2	0	1	0	2	2	2	3
π/2	0	2	1	π/2	0	1	1	300	290	306	318
π/2	0	2	1	π/2	0	1	2	347	362	336	313
π/2	0	2	1	π/2	0	1	3	314	286	316	353
π/2	0	2	1	π/2	0	1	4	318	349	324	379
π/2	0	2	1	π/2	0	1	5	3	8	3	4
π/2	0	2	1	π/2	0	1	6	2	2	5	4
π/2	0	2	1	π/2	0	2	0	12	19	16	11
π/2	0	2	1	π/2	0	2	1	1731	1635	1610	1632
π/2	0	2	1	π/2	0	2	2	20	18	21	15
π/2	0	2	1	π/2	0	2	3	1433	1323	1368	1395
π/2	0	2	1	π/2	0	2	4	9	10	4	5
π/2	0	2	1	π/2	0	2	5	9	16	7	11
π/2	0	2	1	π/2	π/2	1	0	2	1	2	4
π/2	0	2	1	π/2	π/2	1	1	283	329	288	336
π/2	0	2	1	π/2	π/2	1	2	314	314	322	346
π/2	0	2	1	π/2	π/2	1	3	323	304	318	357
π/2	0	2	1	π/2	π/2	1	4	330	340	318	351
π/2	0	2	1	π/2	π/2	1	5	2	4	6	5
π/2	0	2	1	π/2	π/2	1	6	6	1	6	3
π/2	0	2	1	π/2	π/2	2	0	10	9	14	15
π/2	0	2	1	π/2	π/2	2	1	1660	1618	1598	1752
π/2	0	2	1	π/2	π/2	2	2	21	22	26	25
π/2	0	2	1	π/2	π/2	2	3	1361	1355	1321	1528
π/2	0	2	1	π/2	π/2	2	4	9	1	6	10
π/2	0	2	1	π/2	π/2	2	5	6	12	13	7
π/2	0	2	2	0	0	1	0	289	289	271	255
π/2	0	2	2	0	0	1	1	295	277	316	309
π/2	0	2	2	0	0	1	2	923	677	673	664
π/2	0	2	2	0	0	1	3	962	748	734	755
π/2	0	2	2	0	0	1	4	311	315	340	300
π/2	0	2	2	0	0	1	5	344	319	315	295
π/2	0	2	2	0	0	1	6	8	3	5	4
π/2	0	2	2	0	0	2	0	1595	1420	1469	1366
π/2	0	2	2	0	0	2	1	22	21	25	20
π/2	0	2	2	0	0	2	2	1818	2362	2321	2332
π/2	0	2	2	0	0	2	3	42	39	40	32
π/2	0	2	2	0	0	2	4	1385	1416	1345	1398
π/2	0	2	2	0	0	2	5	17	12	11	23
π/2	0	2	2	0	π/2	1	0	262	265	277	277
π/2	0	2	2	0	π/2	1	1	295	284	273	278
π/2	0	2	2	0	π/2	1	2	813	673	655	677
π/2	0	2	2	0	π/2	1	3	884	725	777	763
π/2	0	2	2	0	π/2	1	4	331	315	315	304
π/2	0	2	2	0	π/2	1	5	340	361	333	327
π/2	0	2	2	0	π/2	1	6	2	2	3	3
π/2	0	2	2	0	π/2	2	0	1522	1458	1431	1408
π/2	0	2	2	0	π/2	2	1	25	14	15	11
π/2	0	2	2	0	π/2	2	2	1968	2414	2287	2336
π/2	0	2	2	0	π/2	2	3	39	34	35	46
π/2	0	2	2	0	π/2	2	4	1476	1280	1373	1317
π/2	0	2	2	0	π/2	2	5	19	26	22	7
π/2	0	2	2	π/2	0	1	0	269	284	265	277
π/2	0	2	2	π/2	0	1	1	283	296	297	314
π/2	0	2	2	π/2	0	1	2	1160	1181	1085	1156
π/2	0	2	2	π/2	0	1	3	1234	1281	1175	1285
π/2	0	2	2	π/2	0	1	4	324	306	318	327
π/2	0	2	2	π/2	0	1	5	345	348	334	332
π/2	0	2	2	π/2	0	1	6	4	8	3	9
π/2	0	2	2	π/2	0	2	0	1554	1470	1439	1500
π/2	0	2	2	π/2	0	2	1	26	19	25	18
π/2	0	2	2	π/2	0	2	2	280	146	115	154
π/2	0	2	2	π/2	0	2	3	39	42	35	38
π/2	0	2	2	π/2	0	2	4	1410	1320	1351	1350
π/2	0	2	2	π/2	0	2	5	16	17	17	20
π/2	0	2	2	π/2	π/2	1	0	255	270	271	316
π/2	0	2	2	π/2	π/2	1	1	318	260	294	320
π/2	0	2	2	π/2	π/2	1	2	1110	1125	1150	1269
π/2	0	2	2	π/2	π/2	1	3	1190	1237	1224	1280
π/2	0	2	2	π/2	π/2	1	4	321	316	305	368
π/2	0	2	2	π/2	π/2	1	5	351	317	319	373
π/2	0	2	2	π/2	π/2	1	6	4	6	3	4
π/2	0	2	2	π/2	π/2	2	0	1604	1507	1453	1630
π/2	0	2	2	π/2	π/2	2	1	23	18	29	27
π/2	0	2	2	π/2	π/2	2	2	277	138	117	147
π/2	0	2	2	π/2	π/2	2	3	49	27	30	49
π/2	0	2	2	π/2	π/2	2	4	1437	1300	1303	1484
π/2	0	2	2	π/2	π/2	2	5	13	15	19	23
π/2	0	2	3	0	0	1	0	6	3	5	4
π/2	0	2	3	0	0	1	1	251	248	217	235
π/2	0	2	3	0	0	1	2	269	286	304	290
π/2	0	2	3	0	0	1	3	825	689	604	620
π/2	0	2	3	0	0	1	4	891	714	668	675
π/2	0	2	3	0	0	1	5	297	300	305	280
π/2	0	2	3	0	0	1	6	307	305	318	321
π/2	0	2	3	0	0	2	0	23	17	22	27
π/2	0	2	3	0	0	2	1	1362	1303	1303	1328
π/2	0	2	3	0	0	2	2	40	34	45	39
π/2	0	2	3	0	0	2	3	1629	2202	2257	2224
π/2	0	2	3	0	0	2	4	12	22	21	12
π/2	0	2	3	0	0	2	5	1335	1335	1251	1272
π/2	0	2	3	0	π/2	1	0	6	3	4	4
π/2	0	2	3	0	π/2	1	1	253	281	263	225
π/2	0	2	3	0	π/2	1	2	308	297	293	241
π/2	0	2	3	0	π/2	1	3	789	712	667	683
π/2	0	2	3	0	π/2	1	4	776	684	718	648
π/2	0	2	3	0	π/2	1	5	295	278	273	295
π/2	0	2	3	0	π/2	1	6	310	319	301	313
π/2	0	2	3	0	π/2	2	0	28	22	23	20
π/2	0	2	3	0	π/2	2	1	1459	1338	1341	1365
π/2	0	2	3	0	π/2	2	2	41	35	29	46
π/2	0	2	3	0	π/2	2	3	1928	2225	2188	2185
π/2	0	2	3	0	π/2	2	4	13	10	14	10
π/2	0	2	3	0	π/2	2	5	1338	1262	1313	1276
π/2	0	2	3	π/2	0	1	0	3	3	4	5
π/2	0	2	3	π/2	0	1	1	247	252	249	281
π/2	0	2	3	π/2	0	1	2	258	272	306	292
π/2	0	2	3	π/2	0	1	3	969	1130	1045	1090
π/2	0	2	3	π/2	0	1	4	1124	1164	1106	1174
π/2	0	2	3	π/2	0	1	5	292	329	273	303
π/2	0	2	3	π/2	0	1	6	282	304	326	310
π/2	0	2	3	π/2	0	2	0	23	13	22	27
π/2	0	2	3	π/2	0	2	1	1388	1367	1297	1399
π/2	0	2	3	π/2	0	2	2	40	39	32	30
π/2	0	2	3	π/2	0	2	3	274	138	116	163
π/2	0	2	3	π/2	0	2	4	15	18	14	16
π/2	0	2	3	π/2	0	2	5	1383	1315	1300	1333
π/2	0	2	3	π/2	π/2	1	0	3	7	3	8
π/2	0	2	3	π/2	π/2	1	1	257	275	268	259
π/2	0	2	3	π/2	π/2	1	2	268	283	287	268
π/2	0	2	3	π/2	π/2	1	3	1079	1019	1115	1125
π/2	0	2	3	π/2	π/2	1	4	1106	1114	1158	1214
π/2	0	2	3	π/2	π/2	1	5	285	307	302	286
π/2	0	2	3	π/2	π/2	1	6	296	255	285	335
π/2	0	2	3	π/2	π/2	2	0	18	18	27	25
π/2	0	2	3	π/2	π/2	2	1	1412	1382	1320	1434
π/2	0	2	3	π/2	π/2	2	2	41	37	39	44
π/2	0	2	3	π/2	π/2	2	3	261	122	124	120
π/2	0	2	3	π/2	π/2	2	4	16	14	13	22
π/2	0	2	3	π/2	π/2	2	5	1269	1330	1221	1323
π/2	0	2	4	0	0	1	0	0	1	2	2
π/2	0	2	4	0	0	1	1	4	5	3	4
π/2	0	2	4	0	0	1	2	238	263	258	264
π/2	0	2	4	0	0	1	3	274	278	259	276
π/2	0	2	4	0	0	1	4	269	256	234	284
π/2	0	2	4	0	0	1	5	301	260	267	263
π/2	0	2	4	0	0	1	6	3	3	1	2
π/2	0	2	4	0	0	2	0	11	10	8	9
π/2	0	2	4	0	0	2	1	17	9	8	8
π/2	0	2	4	0	0	2	2	1414	1394	1311	1408
π/2	0	2	4	0	0	2	3	17	29	12	22
π/2	0	2	4	0	0	2	4	1141	1149	1123	1105
π/2	0	2	4	0	0	2	5	8	5	11	4
π/2	0	2	4	0	π/2	1	0	4	1	3	2
π/2	0	2	4	0	π/2	1	1	8	3	7	1
π/2	0	2	4	0	π/2	1	2	279	280	234	219
π/2	0	2	4	0	π/2	1	3	279	272	271	261
π/2	0	2	4	0	π/2	1	4	262	271	276	242
π/2	0	2	4	0	π/2	1	5	262	251	264	268
π/2	0	2	4	0	π/2	1	6	2	4	1	2
π/2	0	2	4	0	π/2	2	0	12	5	7	11
π/2	0	2	4	0	π/2	2	1	6	15	8	11
π/2	0	2	4	0	π/2	2	2	1434	1310	1267	1357
π/2	0	2	4	0	π/2	2	3	13	14	14	16
π/2	0	2	4	0	π/2	2	4	1156	1193	1108	1103
π/2	0	2	4	0	π/2	2	5	7	11	7	8
π/2	0	2	4	π/2	0	1	0	0	2	0	2
π/2	0	2	4	π/2	0	1	1	3	2	7	2
π/2	0	2	4	π/2	0	1	2	261	252	271	284
π/2	0	2	4	π/2	0	1	3	297	273	281	273
π/2	0	2	4	π/2	0	1	4	253	254	268	231
π/2	0	2	4	π/2	0	1	5	291	271	246	286
π/2	0	2	4	π/2	0	1	6	2	0	2	1
π/2	0	2	4	π/2	0	2	0	15	4	10	8
π/2	0	2	4	π/2	0	2	1	14	7	11	8
π/2	0	2	4	π/2	0	2	2	1414	1344	1329	1394
π/2	0	2	4	π/2	0	2	3	18	22	18	13
π/2	0	2	4	π/2	0	2	4	1157	1155	1138	1184
π/2	0	2	4	π/2	0	2	5	8	4	4	6
π/2	0	2	4	π/2	π/2	1	0	3	3	1	2
π/2	0	2	4	π/2	π/2	1	1	4	5	2	5
π/2	0	2	4	π/2	π/2	1	2	281	239	253	249
π/2	0	2	4	π/2	π/2	1	3	268	266	262	281
π/2	0	2	4	π/2	π/2	1	4	242	288	268	267
π/2	0	2	4	π/2	π/2	1	5	279	282	281	300
π/2	0	2	4	π/2	π/2	1	6	0	2	0	2
π/2	0	2	4	π/2	π/2	2	0	13	9	8	13
π/2	0	2	4	π/2	π/2	2	1	9	5	11	8
π/2	0	2	4	π/2	π/2	2	2	1429	1364	1293	1495
π/2	0	2	4	π/2	π/2	2	3	19	14	9	24
π/2	0	2	4	π/2	π/2	2	4	1154	1070	1060	1216
π/2	0	2	4	π/2	π/2	2	5	7	11	8	16
π/2	0	2	5	0	0	1	0	2	2	1	1
π/2	0	2	5	0	0	1	1	6	2	4	3
π/2	0	2	5	0	0	1	2	4	6	5	4
π/2	0	2	5	0	0	1	3	252	247	262	227
π/2	0	2	5	0	0	1	4	267	256	241	252
π/2	0	2	5	0	0	1	5	232	239	233	231
π/2	0	2	5	0	0	1	6	285	244	230	277
π/2	0	2	5	0	0	2	0	9	6	13	10
π/2	0	2	5	0	0	2	1	7	5	8	9
π/2	0	2	5	0	0	2	2	17	20	10	11
π/2	0	2	5	0	0	2	3	1330	1278	1267	1220
π/2	0	2	5	0	0	2	4	7	4	8	6
π/2	0	2	5	0	0	2	5	1093	1046	1008	1043
π/2	0	2	5	0	π/2	1	0	3	1	0	5
π/2	0	2	5	0	π/2	1	1	6	2	3	2
π/2	0	2	5	0	π/2	1	2	5	7	4	2
π/2	0	2	5	0	π/2	1	3	218	246	220	241
π/2	0	2	5	0	π/2	1	4	269	265	276	272
π/2	0	2	5	0	π/2	1	5	246	251	231	237
π/2	0	2	5	0	π/2	1	6	266	267	243	234
π/2	0	2	5	0	π/2	2	0	6	10	6	13
π/2	0	2	5	0	π/2	2	1	7	10	9	11
[truncated: 706 more rows]
