# Supplementary material for: Four-dimensional entanglement distribution over 100 km
Source: Sci Rep. 2018 Jan 16;8:817. doi: 10.1038/s41598-017-19078-z (PMC5770424; doi:10.1038/s41598-017-19078-z)
Supplement: Supplementary file 3 — Supplementary Data 2 [file 41598_2017_19078_MOESM3_ESM.xls]

## Sheet: Try0
Real parts
	<00|	<01|	<02|	<03|	<10|	<11|	<12|	<13|	<20|	<21|	<22|	<23|	<30|	<31|	<32|	<33|
|00>	0.259359	0.00148025	-0.00583286	0.00684241	4.47832e-05	-0.226022	-0.0051945	0.00581961	-0.0053076	0.00679898	0.202362	-0.00264843	0.000230357	0.00721393	-0.0068697	-0.174538
|01>	0.00148025	0.00190253	0.000570315	-0.000263374	0.000158034	-0.00296774	0.000248313	-0.000222161	-0.00147007	-3.42833e-05	0.00564143	-0.000278669	-0.000550383	6.00095e-05	0.000512072	-0.00761036
|02>	-0.00583286	0.000570315	0.00262234	0.000172384	-0.000229067	-8.12025e-05	-0.00010947	-0.000294441	-0.000509503	-0.00196401	-0.00392557	0.000587217	0.00118941	-0.000709107	-2.31628e-05	0.00547788
|03>	0.00684241	-0.000263374	0.000172384	0.00180335	-2.60138e-05	-0.0032674	-0.00107077	-0.000261632	-0.000349834	-0.000440519	-7.40121e-05	-0.000258913	0.000987346	0.00129104	0.000128215	0.000896505
|10>	4.47832e-05	0.000158034	-0.000229067	-2.60138e-05	0.00185447	-0.00174717	-0.000541593	0.00132769	0.000393269	8.40071e-05	-0.00341616	0.000485654	-0.000219287	0.000445791	-0.000843733	-0.005357
|11>	-0.226022	-0.00296774	-8.12025e-05	-0.0032674	-0.00174717	0.244915	0.0047207	-0.00589105	0.000896632	-0.00356301	-0.204674	-0.00546183	0.00101812	-0.00411654	0.00545905	0.189929
|12>	-0.0051945	0.000248313	-0.00010947	-0.00107077	-0.000541593	0.0047207	0.00188257	9.38197e-05	0.000268685	0.000560052	-0.00332138	-5.70676e-05	-0.000442802	-0.00151987	-1.50626e-05	0.00606005
|13>	0.00581961	-0.000222161	-0.000294441	-0.000261632	0.00132769	-0.00589105	9.38197e-05	0.00208436	0.000478476	-9.29475e-07	-0.000894393	0.00049509	-0.000240896	-0.000237871	-0.00159056	-0.00507075
|20>	-0.0053076	-0.00147007	-0.000509503	-0.000349834	0.000393269	0.000896632	0.000268685	0.000478476	0.00218678	0.00033524	-0.00552148	0.00127128	-5.20122e-05	-0.000420243	-0.000291589	0.00401893
|21>	0.00679898	-3.42833e-05	-0.00196401	-0.000440519	8.40071e-05	-0.00356301	0.000560052	-9.29475e-07	0.00033524	0.00193979	0.0076706	-0.000395562	-0.00117766	0.000119997	0.000170579	-0.00754194
|22>	0.202362	0.00564143	-0.00392557	-7.40121e-05	-0.00341616	-0.204674	-0.00332138	-0.000894393	-0.00552148	0.0076706	0.244504	0.000695078	-0.00392608	0.00310964	-0.00186753	-0.210154
|23>	-0.00264843	-0.000278669	0.000587217	-0.000258913	0.000485654	-0.00546183	-5.70676e-05	0.00049509	0.00127128	-0.000395562	0.000695078	0.00165852	-0.000136899	-0.000321857	-0.000152628	-0.00368919
|30>	0.000230357	-0.000550383	0.00118941	0.000987346	-0.000219287	0.00101812	-0.000442802	-0.000240896	-5.20122e-05	-0.00117766	-0.00392608	-0.000136899	0.00180734	0.000192369	-0.000344998	0.00708737
|31>	0.00721393	6.00095e-05	-0.000709107	0.00129104	0.000445791	-0.00411654	-0.00151987	-0.000237871	-0.000420243	0.000119997	0.00310964	-0.000321857	0.000192369	0.00202803	0.00049164	-0.00599169
|32>	-0.0068697	0.000512072	-2.31628e-05	0.000128215	-0.000843733	0.00545905	-1.50626e-05	-0.00159056	-0.000291589	0.000170579	-0.00186753	-0.000152628	-0.000344998	0.00049164	0.00171427	0.00397944
|33>	-0.174538	-0.00761036	0.00547788	0.000896505	-0.005357	0.189929	0.00606005	-0.00507075	0.00401893	-0.00754194	-0.210154	-0.00368919	0.00708737	-0.00599169	0.00397944	0.227737
Imaginary parts
	<00|	<01|	<02|	<03|	<10|	<11|	<12|	<13|	<20|	<21|	<22|	<23|	<30|	<31|	<32|	<33|
|00>	0	0.00997289	0.00232964	-0.00302298	0.00270275	-0.0407416	-0.0078938	-0.00236628	-0.00612711	-0.0018501	0.116592	0.00534249	-0.00475507	0.00478775	0.00215293	-0.148778
|01>	-0.00997289	0	0.000584127	-0.000180485	0.000267042	0.00642502	0.000584209	-0.000101092	0.000589636	-5.51056e-05	-0.00511114	0.000638901	4.45346e-05	-0.00100878	-0.000130007	0.00415851
|02>	-0.00232964	-0.000584127	0	0.000575621	0.00134807	0.00244089	-1.76012e-05	0.00179097	0.000869009	-0.000443665	-0.0109587	0.000696252	0.000422531	4.56619e-05	-0.00128956	0.00425702
|03>	0.00302298	0.000180485	-0.000575621	0	-0.000434867	-0.000206108	-4.78286e-05	0.000398177	-0.000608857	0.000141841	0.00420135	-0.0002326	-0.000760805	2.36239e-05	-0.000249252	-0.00425023
|10>	-0.00270275	-0.000267042	-0.00134807	0.000434867	0	0.00915897	-0.000193761	-0.000649817	-0.000201618	0.000975663	-0.00223597	-0.00103052	4.15643e-06	0.000703692	0.000347542	0.0024402
|11>	0.0407416	-0.00642502	-0.00244089	0.000206108	-0.00915897	0	0.0124651	-0.000235235	0.00280327	0.00402584	-0.0440421	-0.00619532	0.00289705	-0.00803079	-0.000709695	0.107733
|12>	0.0078938	-0.000584209	1.76012e-05	4.78286e-05	0.000193761	-0.0124651	0	6.3276e-06	0.00124584	0.000435311	0.00693975	0.000973841	0.000101588	-9.53178e-05	-1.00577e-05	-0.00550785
|13>	0.00236628	0.000101092	-0.00179097	-0.000398177	0.000649817	0.000235235	-6.3276e-06	0	0.000242938	0.0015465	0.0053136	-0.000378165	-0.00074358	0.000676174	0.000146704	-0.00833619
|20>	0.00612711	-0.000589636	-0.000869009	0.000608857	0.000201618	-0.00280327	-0.00124584	-0.000242938	0	0.000256354	-0.000161909	-0.000542566	-1.22369e-05	0.00148687	0.000417439	-0.000702654
|21>	0.0018501	5.51056e-05	0.000443665	-0.000141841	-0.000975663	-0.00402584	-0.000435311	-0.0015465	-0.000256354	0	0.00985228	-8.08998e-05	0.000131862	1.22704e-05	0.000893914	-0.00416548
|22>	-0.116592	0.00511114	0.0109587	-0.00420135	0.00223597	0.0440421	-0.00693975	-0.0053136	0.000161909	-0.00985228	0	0.00943134	0.000400758	0.000516463	0.00468283	-0.0331526
|23>	-0.00534249	-0.000638901	-0.000696252	0.0002326	0.00103052	0.00619532	-0.000973841	0.000378165	0.000542566	8.08998e-05	-0.00943134	0	-0.000244435	0.000892102	-3.46014e-05	0.00353557
|30>	0.00475507	-4.45346e-05	-0.000422531	0.000760805	-4.15643e-06	-0.00289705	-0.000101588	0.00074358	1.22369e-05	-0.000131862	-0.000400758	0.000244435	0	0.000678773	-0.000207543	-0.00132809
|31>	-0.00478775	0.00100878	-4.56619e-05	-2.36239e-05	-0.000703692	0.00803079	9.53178e-05	-0.000676174	-0.00148687	-1.22704e-05	-0.000516463	-0.000892102	-0.000678773	0	0.000650907	0.00135125
|32>	-0.00215293	0.000130007	0.00128956	0.000249252	-0.000347542	0.000709695	1.00577e-05	-0.000146704	-0.000417439	-0.000893914	-0.00468283	3.46014e-05	0.000207543	-0.000650907	0	0.00660379
|33>	0.148778	-0.00415851	-0.00425702	0.00425023	-0.0024402	-0.107733	0.00550785	0.00833619	0.000702654	0.00416548	0.0331526	-0.00353557	0.00132809	-0.00135125	-0.00660379	0

## Sheet: Try1
Real parts
	<00|	<01|	<02|	<03|	<10|	<11|	<12|	<13|	<20|	<21|	<22|	<23|	<30|	<31|	<32|	<33|
|00>	0.262923	-0.00510724	-0.000515564	0.00235618	1.34036e-05	-0.236331	-0.00163961	0.000377089	-0.00442621	-0.00130514	0.244163	-0.00326587	-0.000746124	-0.00286667	0.00307429	-0.222608
|01>	-0.00510724	0.00192023	-0.000311169	-6.06195e-05	0.000122352	8.24337e-05	0.000707209	0.000673791	0.0001132	-8.88191e-05	-0.00170653	0.000294999	-0.000433393	0.00111797	-0.000336553	-0.00038343
|02>	-0.000515564	-0.000311169	0.00164687	0.000156407	0.000959455	-0.00244483	0.000250363	-0.000650946	0.000151669	-0.000254976	-0.00155033	0.000570288	9.08626e-05	0.000667007	0.000717548	-0.00170587
|03>	0.00235618	-6.06195e-05	0.000156407	0.00153064	-0.000593565	-0.00128007	0.000307566	0.000398896	9.04439e-05	-0.000448597	0.000584767	-0.000347965	-3.9906e-05	3.2484e-05	0.000926161	-0.000452788
|10>	1.34036e-05	0.000122352	0.000959455	-0.000593565	0.00190384	-0.00493311	0.000155774	0.000174116	0.000373098	5.52957e-05	-2.4365e-05	0.00045393	-0.000122925	0.000438391	0.000422635	-0.00468467
|11>	-0.236331	8.24337e-05	-0.00244483	-0.00128007	-0.00493311	0.24441	-0.00271311	-0.00161903	0.00246068	0.00162884	-0.226484	-0.0014198	0.00158467	-0.00237596	-0.004049	0.228796
|12>	-0.00163961	0.000707209	0.000250363	0.000307566	0.000155774	-0.00271311	0.00158366	-9.47213e-05	0.000674	0.000210483	-0.000912746	0.000783426	-0.000171958	0.000816105	0.000240039	-0.00131452
|13>	0.000377089	0.000673791	-0.000650946	0.000398896	0.000174116	-0.00161903	-9.47213e-05	0.00155864	0.000337191	-0.000649341	-0.000459597	-0.000444838	-0.000442835	-5.75435e-05	0.000467822	-0.00108147
|20>	-0.00442621	0.0001132	0.000151669	9.04439e-05	0.000373098	0.00246068	0.000674	0.000337191	0.00180259	-0.000766034	-0.00577549	0.000573116	-0.000338991	-0.000361764	0.000608224	0.00289091
|21>	-0.00130514	-8.88191e-05	-0.000254976	-0.000448597	5.52957e-05	0.00162884	0.000210483	-0.000649341	-0.000766034	0.00143557	0.000126205	-0.00012699	5.87456e-05	0.000138695	-0.0010097	0.00180741
|22>	0.244163	-0.00170653	-0.00155033	0.000584767	-2.4365e-05	-0.226484	-0.000912746	-0.000459597	-0.00577549	0.000126205	0.243257	-0.00189954	-0.00107567	-0.000541786	0.00114452	-0.224917
|23>	-0.00326587	0.000294999	0.000570288	-0.000347965	0.00045393	-0.0014198	0.000783426	-0.000444838	0.000573116	-0.00012699	-0.00189954	0.00144338	0.000160528	0.000422772	4.23133e-05	-0.00108046
|30>	-0.000746124	-0.000433393	9.08626e-05	-3.9906e-05	-0.000122925	0.00158467	-0.000171958	-0.000442835	-0.000338991	5.87456e-05	-0.00107567	0.000160528	0.00163754	-0.000167414	-9.9619e-05	0.00175379
|31>	-0.00286667	0.00111797	0.000667007	3.2484e-05	0.000438391	-0.00237596	0.000816105	-5.75435e-05	-0.000361764	0.000138695	-0.000541786	0.000422772	-0.000167414	0.00152609	5.3997e-05	-0.00234466
|32>	0.00307429	-0.000336553	0.000717548	0.000926161	0.000422635	-0.004049	0.000240039	0.000467822	0.000608224	-0.0010097	0.00114452	4.23133e-05	-9.9619e-05	5.3997e-05	0.00176719	-0.00404488
|33>	-0.222608	-0.00038343	-0.00170587	-0.000452788	-0.00468467	0.228796	-0.00131452	-0.00108147	0.00289091	0.00180741	-0.224917	-0.00108046	0.00175379	-0.00234466	-0.00404488	0.229653
Imaginary parts
	<00|	<01|	<02|	<03|	<10|	<11|	<12|	<13|	<20|	<21|	<22|	<23|	<30|	<31|	<32|	<33|
|00>	0	0.00772905	-6.36958e-05	-0.000373462	0.00174326	-0.0197992	-0.00328792	-0.000441954	-0.000687181	-0.00392563	0.0470459	0.00370688	-0.00195818	0.00257027	0.00279953	-0.0673281
|01>	-0.00772905	0	0.000874286	2.4003e-05	0.000878169	0.00335331	0.000368223	0.000189349	-1.35966e-05	8.30789e-05	-0.00823784	0.000513352	-0.000468611	0.000671036	0.000541752	0.00451585
|02>	6.36958e-05	-0.000874286	0	-0.000186611	0.000315185	0.00180472	-0.000143798	-0.000407973	0.000670705	0.000352921	-0.00153818	-0.000183817	-0.000205591	-0.000868187	-2.09238e-05	0.00186301
|03>	0.000373462	-2.4003e-05	0.000186611	0	-4.5111e-05	-0.000118702	-0.000286683	-1.24147e-05	0.000616087	-0.000425166	-7.07419e-05	0.000232725	-6.29423e-05	-0.00034111	-0.000208767	-0.000617347
|10>	-0.00174326	-0.000878169	-0.000315185	4.5111e-05	0	0.0045927	-0.000186301	-0.000290944	-0.000233433	0.000703212	-0.00177658	-0.000639953	6.6416e-05	-0.000570118	0.000320659	0.00307475
|11>	0.0197992	-0.00335331	-0.00180472	0.000118702	-0.0045927	0	0.00498579	0.000173115	0.00160783	0.00261742	-0.0176283	-0.00250789	0.00145607	-0.00127535	-0.00503462	0.0441501
|12>	0.00328792	-0.000368223	0.000143798	0.000286683	0.000186301	-0.00498579	0	0.000311678	-6.37623e-05	-9.21288e-05	0.00172524	0.000236469	0.000143489	-2.53952e-05	0.000318603	-0.00353169
|13>	0.000441954	-0.000189349	0.000407973	1.24147e-05	0.000290944	-0.000173115	-0.000311678	0	-0.000470745	1.83701e-05	0.00139469	-0.000223212	-6.42224e-06	0.000301472	0.000244373	-0.00231815
|20>	0.000687181	1.35966e-05	-0.000670705	-0.000616087	0.000233433	-0.00160783	6.37623e-05	0.000470745	0	0.000360185	0.00133654	-0.00019402	0.000110614	7.06135e-06	-0.000472707	-0.0024391
|21>	0.00392563	-8.30789e-05	-0.000352921	0.000425166	-0.000703212	-0.00261742	9.21288e-05	-1.83701e-05	-0.000360185	0	0.00294681	0.00015689	0.000197151	-0.00027201	0.000151073	-0.000363203
|22>	-0.0470459	0.00823784	0.00153818	7.07419e-05	0.00177658	0.0176283	-0.00172524	-0.00139469	-0.00133654	-0.00294681	0	0.0054614	-0.000992998	0.00448445	0.00275551	-0.0244083
|23>	-0.00370688	-0.000513352	0.000183817	-0.000232725	0.000639953	0.00250789	-0.000236469	0.000223212	0.00019402	-0.00015689	-0.0054614	0	0.000642651	-0.000225229	0.000360754	0.00342872
|30>	0.00195818	0.000468611	0.000205591	6.29423e-05	-6.6416e-05	-0.00145607	-0.000143489	6.42224e-06	-0.000110614	-0.000197151	0.000992998	-0.000642651	0	0.00038416	2.03564e-05	-0.000101224
|31>	-0.00257027	-0.000671036	0.000868187	0.00034111	0.000570118	0.00127535	2.53952e-05	-0.000301472	-7.06135e-06	0.00027201	-0.00448445	0.000225229	-0.00038416	0	0.000415375	0.00287161
|32>	-0.00279953	-0.000541752	2.09238e-05	0.000208767	-0.000320659	0.00503462	-0.000318603	-0.000244373	0.000472707	-0.000151073	-0.00275551	-0.000360754	-2.03564e-05	-0.000415375	0	0.00232502
|33>	0.0673281	-0.00451585	-0.00186301	0.000617347	-0.00307475	-0.0441501	0.00353169	0.00231815	0.0024391	0.000363203	0.0244083	-0.00342872	0.000101224	-0.00287161	-0.00232502	0

## Sheet: Try2
Real parts
	<00|	<01|	<02|	<03|	<10|	<11|	<12|	<13|	<20|	<21|	<22|	<23|	<30|	<31|	<32|	<33|
|00>	0.261115	-0.00499209	-0.00126643	0.00150501	0.000184253	-0.231888	0.000322284	0.000315889	-0.000524976	-0.00342341	0.246662	-0.00391647	-0.00105023	-0.00126333	0.000333406	-0.218833
|01>	-0.00499209	0.00181853	0.000107624	-4.19379e-05	0.000299574	-0.000942342	0.000758327	0.00024692	0.000405452	-3.70783e-05	-0.00328467	0.000226062	9.8359e-05	0.000264532	0.000352488	-0.00158581
|02>	-0.00126643	0.000107624	0.00177104	-2.14577e-05	0.000320414	-0.00109433	4.26022e-05	-0.000887075	-0.000407774	-0.000346228	-0.000102925	-0.000481784	7.30035e-05	0.000316585	0.000281765	-0.000638342
|03>	0.00150501	-4.19379e-05	-2.14577e-05	0.0017342	-0.000359288	-0.0018786	0.00036768	-3.19502e-05	-0.000141026	-0.000138269	0.00220718	8.42217e-05	-0.000443114	0.000271874	-0.000484217	-0.00216606
|10>	0.000184253	0.000299574	0.000320414	-0.000359288	0.00175325	-0.0038494	0.000238651	9.06602e-05	-0.000261873	0.000469516	0.000756663	-0.000487679	1.98058e-05	0.000333688	9.45543e-05	-0.00235926
|11>	-0.231888	-0.000942342	-0.00109433	-0.0018786	-0.0038494	0.243343	-0.00297086	-0.000115061	0.00163659	0.00284557	-0.229812	0.00231977	0.00121383	-0.00151126	-0.00317443	0.230199
|12>	0.000322284	0.000758327	4.26022e-05	0.00036768	0.000238651	-0.00297086	0.00188596	-0.000148742	0.000985684	-0.000876447	-0.000253809	0.000648379	-8.39184e-05	0.000790244	0.000376143	-0.00248604
|13>	0.000315889	0.00024692	-0.000887075	-3.19502e-05	9.06602e-05	-0.000115061	-0.000148742	0.0017004	0.000244578	0.000573044	-0.000354999	0.000366507	-0.000539841	-0.000801904	0.000763556	0.000199533
|20>	-0.000524976	0.000405452	-0.000407774	-0.000141026	-0.000261873	0.00163659	0.000985684	0.000244578	0.0019612	-0.000899075	-0.00181345	-0.000132846	0.000329998	-0.000609163	0.0003357	0.00248768
|21>	-0.00342341	-3.70783e-05	-0.000346228	-0.000138269	0.000469516	0.00284557	-0.000876447	0.000573044	-0.000899075	0.00160645	-0.00298584	-0.000125358	-0.000948803	-0.000215733	-0.000344157	0.00289914
|22>	0.246662	-0.00328467	-0.000102925	0.00220718	0.000756663	-0.229812	-0.000253809	-0.000354999	-0.00181345	-0.00298584	0.24495	-0.00331341	-0.000341207	-0.00120397	0.000690376	-0.224361
|23>	-0.00391647	0.000226062	-0.000481784	8.42217e-05	-0.000487679	0.00231977	0.000648379	0.000366507	-0.000132846	-0.000125358	-0.00331341	0.00163949	-0.00031566	0.000757045	0.000670896	0.000231846
|30>	-0.00105023	9.8359e-05	7.30035e-05	-0.000443114	1.98058e-05	0.00121383	-8.39184e-05	-0.000539841	0.000329998	-0.000948803	-0.000341207	-0.00031566	0.00161729	-0.000128714	-8.53568e-06	0.00121809
|31>	-0.00126333	0.000264532	0.000316585	0.000271874	0.000333688	-0.00151126	0.000790244	-0.000801904	-0.000609163	-0.000215733	-0.00120397	0.000757045	-0.000128714	0.00183602	-0.000136965	-0.0024246
|32>	0.000333406	0.000352488	0.000281765	-0.000484217	9.45543e-05	-0.00317443	0.000376143	0.000763556	0.0003357	-0.000344157	0.000690376	0.000670896	-8.53568e-06	-0.000136965	0.00163593	-0.00284713
|33>	-0.218833	-0.00158581	-0.000638342	-0.00216606	-0.00235926	0.230199	-0.00248604	0.000199533	0.00248768	0.00289914	-0.224361	0.000231846	0.00121809	-0.0024246	-0.00284713	0.229633
Imaginary parts
	<00|	<01|	<02|	<03|	<10|	<11|	<12|	<13|	<20|	<21|	<22|	<23|	<30|	<31|	<32|	<33|
|00>	0	0.00520182	0.00232324	0.0027632	-0.0011273	-0.0281999	2.58039e-05	-0.00302066	-0.000248612	-0.00318586	0.0442292	0.00348193	0.00209007	0.00303512	0.00293885	-0.0719422
|01>	-0.00520182	0	0.000226934	0.000189013	0.000793933	0.00126764	8.67429e-05	1.00423e-05	-0.000862247	0.000303022	-0.00366297	0.000239721	0.000233706	0.000166036	0.000106155	0.00232927
|02>	-0.00232324	-0.000226934	0	6.4393e-05	4.29831e-06	0.00175356	6.11344e-05	0.00109391	0.00020075	0.000541988	-0.00245858	0.000465926	-0.00109409	-0.000617457	0.00101122	0.00223324
|03>	-0.0027632	-0.000189013	-6.4393e-05	0	-0.000435684	0.0026423	-0.000835839	0.000231487	-0.000569031	6.4418e-05	-0.00259093	-0.000162019	-3.79379e-05	-0.000381545	-0.000127431	0.00161512
|10>	0.0011273	-0.000793933	-4.29831e-06	0.000435684	0	0.0027468	0.000109591	-2.41304e-06	0.000338938	-0.000188144	0.00135312	-0.000489699	9.42876e-05	-0.000772341	-0.000333703	0.00300732
|11>	0.0281999	-0.00126764	-0.00175356	-0.0026423	-0.0027468	0	0.00332294	0.00152704	0.00337594	-0.000628509	-0.0184308	-0.00177463	-0.00194519	-0.000618746	-0.00216714	0.0371889
|12>	-2.58039e-05	-8.67429e-05	-6.11344e-05	0.000835839	-0.000109591	-0.00332294	0	-0.000302499	-8.6203e-05	-4.67371e-05	0.00118574	-0.000281217	8.44434e-06	-0.000254674	-0.000238273	-0.00193374
|13>	0.00302066	-1.00423e-05	-0.00109391	-0.000231487	2.41304e-06	-0.00152704	0.000302499	0	0.000226215	-0.00041586	0.0029395	0.000433361	0.000801004	0.000132379	-0.000463396	-0.00265463
|20>	0.000248612	0.000862247	-0.00020075	0.000569031	-0.000338938	-0.00337594	8.6203e-05	-0.000226215	0	0.000290443	0.00198832	-4.09914e-05	-4.00111e-05	-0.000280535	-0.000613813	-0.00331594
|21>	0.00318586	-0.000303022	-0.000541988	-6.4418e-05	0.000188144	0.000628509	4.67371e-05	0.00041586	-0.000290443	0	0.0015534	2.35868e-05	0.000225845	0.00024911	-0.000180924	0.000544131
|22>	-0.0442292	0.00366297	0.00245858	0.00259093	-0.00135312	0.0184308	-0.00118574	-0.0029395	-0.00198832	-0.0015534	0	0.00467763	0.00131526	0.00352155	0.00242785	-0.0272968
|23>	-0.00348193	-0.000239721	-0.000465926	0.000162019	0.000489699	0.00177463	0.000281217	-0.000433361	4.09914e-05	-2.35868e-05	-0.00467763	0	7.66036e-05	0.000827464	-0.00047351	0.0029851
|30>	-0.00209007	-0.000233706	0.00109409	3.79379e-05	-9.42876e-05	0.00194519	-8.44434e-06	-0.000801004	4.00111e-05	-0.000225845	-0.00131526	-7.66036e-05	0	5.10904e-05	-7.25328e-05	0.00197415
|31>	-0.00303512	-0.000166036	0.000617457	0.000381545	0.000772341	0.000618746	0.000254674	-0.000132379	0.000280535	-0.00024911	-0.00352155	-0.000827464	-5.10904e-05	0	0.000181401	0.00293547
|32>	-0.00293885	-0.000106155	-0.00101122	0.000127431	0.000333703	0.00216714	0.000238273	0.000463396	0.000613813	0.000180924	-0.00242785	0.00047351	7.25328e-05	-0.000181401	0	0.00208444
|33>	0.0719422	-0.00232927	-0.00223324	-0.00161512	-0.00300732	-0.0371889	0.00193374	0.00265463	0.00331594	-0.000544131	0.0272968	-0.0029851	-0.00197415	-0.00293547	-0.00208444	0

## Sheet: Try3
Real parts
	<00|	<01|	<02|	<03|	<10|	<11|	<12|	<13|	<20|	<21|	<22|	<23|	<30|	<31|	<32|	<33|
|00>	0.260282	-0.00675632	0.00142531	-0.00210562	0.000893671	-0.229178	-0.00102945	-0.00186546	0.000397753	-0.00281214	0.247152	-0.00182641	-0.000305319	-0.00690132	0.00244848	-0.210264
|01>	-0.00675632	0.00172098	-9.46067e-05	0.000278671	3.86227e-05	0.00183491	0.000851741	-0.000356296	0.000184192	-4.33773e-05	-0.00454883	-1.60266e-05	-0.000366099	0.000394985	-0.000150044	0.00152721
|02>	0.00142531	-9.46067e-05	0.00178145	-0.000219641	0.000393007	-0.00183986	-0.000509582	-0.000149223	0.000110191	0.000207669	0.00137119	-0.000127039	-0.000269556	-4.19843e-05	-0.000964183	-0.00128723
|03>	-0.00210562	0.000278671	-0.000219641	0.00192265	-0.000676715	-0.000919429	0.000461837	-9.96924e-05	0.000851137	-0.000358652	-0.00091165	-5.86384e-05	0.000466019	0.000432788	0.000436101	-0.00147797
|10>	0.000893671	3.86227e-05	0.000393007	-0.000676715	0.00196123	-0.00369525	-4.17848e-05	-0.000275814	-0.000849793	0.000393282	0.000404745	0.000233468	0.000291997	0.000347996	-0.000225012	-0.00199266
|11>	-0.229178	0.00183491	-0.00183986	-0.000919429	-0.00369525	0.244405	-0.00272585	0.00204225	0.00074298	0.00108741	-0.227502	-0.0018859	0.000906145	0.000184488	-0.000911173	0.229769
|12>	-0.00102945	0.000851741	-0.000509582	0.000461837	-4.17848e-05	-0.00272585	0.00162715	-0.000519051	0.000273917	-0.000246892	-0.000731859	0.00075688	-9.47444e-05	0.0010447	-0.000231586	-0.00291878
|13>	-0.00186546	-0.000356296	-0.000149223	-9.96924e-05	-0.000275814	0.00204225	-0.000519051	0.00169793	0.000235039	0.000789706	-0.00175647	-0.000457853	0.000556128	-0.000423135	-0.000476342	0.000915896
|20>	0.000397753	0.000184192	0.000110191	0.000851137	-0.000849793	0.00074298	0.000273917	0.000235039	0.00193392	-0.00044107	0.000125022	-0.000162039	4.46821e-05	-0.000436055	0.000404371	0.000823163
|21>	-0.00281214	-4.33773e-05	0.000207669	-0.000358652	0.000393282	0.00108741	-0.000246892	0.000789706	-0.00044107	0.00154458	-0.002732	-5.54517e-05	0.00101786	0.000147595	-0.00057806	-0.00046219
|22>	0.247152	-0.00454883	0.00137119	-0.00091165	0.000404745	-0.227502	-0.000731859	-0.00175647	0.000125022	-0.002732	0.245564	-0.0018723	0.00030414	-0.00619289	0.00249032	-0.216972
|23>	-0.00182641	-1.60266e-05	-0.000127039	-5.86384e-05	0.000233468	-0.0018859	0.00075688	-0.000457853	-0.000162039	-5.54517e-05	-0.0018723	0.00149822	-0.00016353	0.00107748	0.000116256	-0.00232687
|30>	-0.000305319	-0.000366099	-0.000269556	0.000466019	0.000291997	0.000906145	-9.47444e-05	0.000556128	4.46821e-05	0.00101786	0.00030414	-0.00016353	0.00190044	-0.000229365	0.000137114	-0.00109105
|31>	-0.00690132	0.000394985	-4.19843e-05	0.000432788	0.000347996	0.000184488	0.0010447	-0.000423135	-0.000436055	0.000147595	-0.00619289	0.00107748	-0.000229365	0.00183364	-0.000403772	-0.00107894
|32>	0.00244848	-0.000150044	-0.000964183	0.000436101	-0.000225012	-0.000911173	-0.000231586	-0.000476342	0.000404371	-0.00057806	0.00249032	0.000116256	0.000137114	-0.000403772	0.00171716	-0.000620787
|33>	-0.210264	0.00152721	-0.00128723	-0.00147797	-0.00199266	0.229769	-0.00291878	0.000915896	0.000823163	-0.00046219	-0.216972	-0.00232687	-0.00109105	-0.00107894	-0.000620787	0.228609
Imaginary parts
	<00|	<01|	<02|	<03|	<10|	<11|	<12|	<13|	<20|	<21|	<22|	<23|	<30|	<31|	<32|	<33|
|00>	0	0.00142981	0.00317185	0.000779079	-0.00141042	-0.0228026	-6.19345e-05	-0.00319267	-0.00242419	-0.0006045	0.0426646	0.00210829	0.00275593	0.00457807	9.9478e-05	-0.0669441
|01>	-0.00142981	0	-0.00137166	0.000223097	-0.000192383	0.00103515	0.000107243	0.000114978	-0.000764254	0.0001394	-0.00177262	-8.91471e-05	0.000201176	3.5621e-05	0.000594118	0.00153694
|02>	-0.00317185	0.00137166	0	-4.97676e-05	0.00022278	0.00169306	0.000158415	-0.000489441	5.39074e-05	-0.000130414	-0.00165586	-0.000492855	-0.000314843	-0.000205768	0.000364103	0.00189645
|03>	-0.000779079	-0.000223097	4.97676e-05	0	0.000418253	-0.000626587	-0.000810159	-7.06313e-05	-0.000312327	6.04993e-05	-0.000272235	-5.78695e-05	-6.67149e-05	-0.000276828	0.000389289	-2.98799e-05
|10>	0.00141042	0.000192383	-0.00022278	-0.000418253	0	0.00294034	6.17197e-06	-0.000177508	0.000138599	-0.000722435	0.00159526	-0.000722611	-0.000160329	-0.00103161	4.71311e-05	0.00417231
|11>	0.0228026	-0.00103515	-0.00169306	0.000626587	-0.00294034	0	0.00340154	0.00134006	0.00770585	-0.00162225	-0.019457	0.00106118	-0.00507586	-0.00210084	0.000243544	0.0370221
|12>	6.19345e-05	-0.000107243	-0.000158415	0.000810159	-6.17197e-06	-0.00340154	0	-0.000146335	-0.000434376	-0.00018475	0.000547688	1.86848e-05	-0.000168276	0.000380103	2.04617e-05	-0.00229785
|13>	0.00319267	-0.000114978	0.000489441	7.06313e-05	0.000177508	-0.00134006	0.000146335	0	-2.20301e-05	0.000821301	0.00256006	-0.000188524	0.00115881	-0.000198683	-0.000619571	-0.00198395
|20>	0.00242419	0.000764254	-5.39074e-05	0.000312327	-0.000138599	-0.00770585	0.000434376	2.20301e-05	0	0.00033901	0.0042214	0.000664028	1.13583e-05	0.000313841	-6.12604e-05	-0.00823941
|21>	0.0006045	-0.0001394	0.000130414	-6.04993e-05	0.000722435	0.00162225	0.00018475	-0.000821301	-0.00033901	0	-0.000620184	0.000236717	0.000685457	-9.5886e-05	0.00026519	0.00280674
|22>	-0.0426646	0.00177262	0.00165586	0.000272235	-0.00159526	0.019457	-0.000547688	-0.00256006	-0.0042214	0.000620184	0	0.00189507	0.00329148	0.00514327	-0.000237756	-0.0272305
|23>	-0.00210829	8.91471e-05	0.000492855	5.78695e-05	0.000722611	-0.00106118	-1.86848e-05	0.000188524	-0.000664028	-0.000236717	-0.00189507	0	-0.000478796	0.000423658	-0.000739604	0.000543403
|30>	-0.00275593	-0.000201176	0.000314843	6.67149e-05	0.000160329	0.00507586	0.000168276	-0.00115881	-1.13583e-05	-0.000685457	-0.00329148	0.000478796	0	-6.35594e-05	0.000149678	0.00589032
|31>	-0.00457807	-3.5621e-05	0.000205768	0.000276828	0.00103161	0.00210084	-0.000380103	0.000198683	-0.000313841	9.5886e-05	-0.00514327	-0.000423658	6.35594e-05	0	-0.000129811	0.00456893
|32>	-9.9478e-05	-0.000594118	-0.000364103	-0.000389289	-4.71311e-05	-0.000243544	-2.04617e-05	0.000619571	6.12604e-05	-0.00026519	0.000237756	0.000739604	-0.000149678	0.000129811	0	-0.00119823
|33>	0.0669441	-0.00153694	-0.00189645	2.98799e-05	-0.00417231	-0.0370221	0.00229785	0.00198395	0.00823941	-0.00280674	0.0272305	-0.000543403	-0.00589032	-0.00456893	0.00119823	0
